# Supplementary material for: Large harvested energy with non-linear pyroelectric modules
Source: Nature. 2022 Sep 12;609(7928):718–21. doi: 10.1038/s41586-022-05069-2 (PMC9492539; doi:10.1038/s41586-022-05069-2)
Supplement: Supplementary file 3 — Source Data Fig. 1 [file 41586_2022_5069_MOESM3_ESM.xlsx]

## Sheet: Fig1b
E(kV cm-1);D(uC cm-2)
20°C
1.785403;0.000000
2.218154;0.135351
2.571579;0.270690
2.953968;0.406034
3.350771;0.541368
3.694134;0.676723
4.122355;0.812033
4.517279;0.947353
4.925824;1.082698
5.309063;1.218066
5.458868;1.353420
5.661650;1.488723
5.826274;1.624094
6.869855;1.759431
7.257903;1.894795
7.677818;2.030142
8.049276;2.165475
8.446066;2.300767
8.859579;2.436070
9.238411;2.571410
9.663037;2.706726
10.045703;2.842072
10.473189;2.977415
10.651937;3.112766
10.850150;3.248104
11.638037;3.383469
12.081311;3.518765
12.471629;3.654109
12.856742;3.789468
13.280237;3.924825
13.642305;4.060193
14.107082;4.195474
14.515789;4.330831
14.949508;4.466156
15.350950;4.601523
15.747697;4.736873
15.928676;4.872191
16.115116;5.007524
16.995408;5.142868
17.420824;5.278200
17.854008;5.413524
18.275834;5.548865
18.691953;5.684196
19.132503;5.819517
19.593053;5.954843
20.021418;6.090192
20.442676;6.225528
20.848350;6.360870
21.330158;6.496181
21.512368;6.631533
21.692321;6.766865
22.621242;6.902210
23.077884;7.037550
23.492708;7.172900
23.936500;7.308235
24.380095;7.443565
24.844239;7.578883
25.304939;7.714221
25.753958;7.849562
26.197471;7.984902
26.678316;8.120217
27.124421;8.255567
27.300158;8.390912
27.525842;8.526224
28.480474;8.661564
28.963684;8.796894
29.436921;8.932218
29.921474;9.067556
30.365395;9.202912
30.829789;9.338251
31.289474;9.473603
31.778447;9.608938
32.247816;9.744273
32.724763;9.879609
32.921316;10.014949
33.136974;10.150269
33.361605;10.285607
34.644237;10.420941
35.130211;10.556283
35.614211;10.691631
36.134579;10.826958
36.617474;10.962308
37.124421;11.097632
37.597658;11.232970
38.112763;11.368290
38.631026;11.503620
39.169237;11.638929
39.374289;11.774261
39.586105;11.909572
40.682526;12.044890
41.203947;12.180206
41.722737;12.315526
42.288368;12.450834
42.827105;12.586160
43.348816;12.721481
43.885947;12.856814
44.396158;12.992150
44.956684;13.127469
45.514053;13.262807
46.032632;13.398151
46.271868;13.533499
46.508447;13.668832
47.666605;13.804164
48.209711;13.939491
48.763816;14.074828
49.347263;14.210159
49.888816;14.345508
50.461842;14.480842
51.054184;14.616178
51.595079;14.751536
52.154737;14.886877
52.769316;15.022204
53.344289;15.157537
53.578053;15.292869
53.873579;15.428203
55.079658;15.563546
55.662895;15.698892
56.274711;15.834238
56.855447;15.969586
57.455658;16.104932
58.070816;16.240248
58.719895;16.375567
59.304842;16.510905
59.966000;16.646220
60.591316;16.781562
60.870711;16.916900
61.155316;17.052232
62.492105;17.187583
63.110105;17.322925
63.801947;17.458232
64.462263;17.593576
65.118921;17.728924
65.791184;17.864258
66.415263;17.999594
67.097368;18.134917
67.808816;18.270234
68.529658;18.405561
69.203763;18.540906
69.515789;18.676243
69.805316;18.811571
71.329579;18.946893
72.070895;19.082220
72.782553;19.217566
73.520868;19.352901
74.257342;19.488238
74.989816;19.623581
75.731053;19.758917
76.490526;19.894247
77.297921;20.029558
78.063184;20.164887
78.448684;20.300194
78.792895;20.435556
79.115421;20.570893
81.235316;20.706222
82.073447;20.841535
82.919395;20.976857
83.781789;21.112187
84.573711;21.247520
85.468605;21.382839
86.338553;21.518170
87.184526;21.653515
88.099658;21.788835
88.985868;21.924187
89.358368;22.059539
89.743184;22.194860
91.745184;22.330174
92.633132;22.465515
93.592868;22.600846
94.505158;22.736189
95.469974;22.871507
96.506632;23.006822
97.474184;23.142164
98.475447;23.277509
99.463763;23.412845
100.502289;23.548185
101.520132;23.683523
101.954132;23.818863
102.412132;23.954180
104.720763;24.089503
105.775105;24.224837
106.854579;24.360168
108.007000;24.495484
109.144789;24.630813
110.324132;24.766140
111.492263;24.901461
112.683895;25.036773
113.919184;25.172090
115.145211;25.307421
115.696447;25.442745
116.218789;25.578086
116.752816;25.713417
120.192289;25.848732
121.537789;25.984052
122.851158;26.119369
124.229158;26.254676
125.628500;26.389996
127.063816;26.525298
128.485447;26.660626
129.940026;26.795955
131.386368;26.931292
132.861842;27.066616
133.524500;27.201921
134.163263;27.337249
137.460447;27.472573
139.030579;27.607898
140.649684;27.743199
142.303632;27.878509
143.990711;28.013824
145.751395;28.149127
147.436579;28.284459
149.208132;28.419763
151.051632;28.555073
152.900868;28.690399
154.773842;28.825716
155.595763;28.961041
156.345447;29.096368
157.939395;29.231670
157.941842;29.227559
157.905026;29.227102
157.912316;29.230430
157.938711;29.230278
157.944211;29.233664
157.940526;29.234004
157.934053;29.236765
157.898053;29.236690
157.931789;29.239490
157.905184;29.239874
157.958895;29.237162
157.940132;29.235250
157.909763;29.230583
157.893237;29.230165
157.949447;29.231487
157.905105;29.232577
157.910474;29.233272
157.948395;29.234541
157.933079;29.235181
157.909605;29.236979
157.903342;29.236998
157.898921;29.238231
157.956000;29.238473
157.928526;29.240498
157.913526;29.235600
157.953763;29.233067
157.948553;29.230204
157.924579;29.232122
157.917526;29.231651
157.949763;29.233908
157.945921;29.233189
157.934132;29.235928
157.915579;29.235103
157.903816;29.237695
157.925132;29.236721
157.909105;29.239498
157.906053;29.238697
157.924105;29.236063
157.941842;29.233393
157.939737;29.227901
157.944289;29.229134
157.901026;29.230457
157.936447;29.230872
157.921289;29.231868
157.935237;29.232542
157.892763;29.233475
157.946316;29.234822
157.943263;29.234608
157.898921;29.236643
157.929789;29.235657
157.919447;29.237933
157.935895;29.233126
157.897158;29.229187
157.901974;29.226353
157.928184;29.227682
157.939737;29.226818
157.917842;29.229004
157.970447;29.227440
157.923947;29.229443
157.895395;29.228075
157.897737;29.229914
157.909500;29.228157
157.931237;29.229778
157.919447;29.228542
157.943421;29.225558
157.893553;29.222465
157.942289;29.216615
157.901158;29.216728
157.933184;29.217556
157.896684;29.216983
157.902526;29.217572
157.941105;29.217503
157.890816;29.217359
157.912474;29.217821
157.935737;29.217350
157.954816;29.218662
157.914711;29.217513
157.881763;29.218973
157.913526;29.213898
157.917211;29.210568
157.950789;29.207512
157.886026;29.208645
157.958737;29.206948
157.944868;29.209025
157.933789;29.207455
157.911737;29.208924
157.919368;29.207196
157.910237;29.208741
157.962895;29.207622
157.907658;29.208674
157.891079;29.207578
157.929553;29.203098
157.924579;29.200318
157.936763;29.194881
157.902211;29.195715
157.891316;29.195385
157.945105;29.195701
157.928447;29.195357
157.884184;29.196736
157.896526;29.195513
157.944079;29.197028
157.956500;29.195479
157.923632;29.196947
157.909974;29.195348
157.926184;29.196784
157.917763;29.191280
157.932921;29.187092
157.920974;29.184697
157.890421;29.185595
157.916316;29.184062
157.884316;29.185889
157.923947;29.184510
157.922658;29.185870
157.924579;29.184123
157.929079;29.185010
157.913526;29.183994
157.892921;29.184682
157.942316;29.184507
157.933342;29.179830
157.935895;29.176515
157.915447;29.171291
157.945658;29.172517
157.901158;29.172225
157.910553;29.173119
157.901263;29.171946
157.945132;29.173319
157.953368;29.171798
157.918342;29.173052
157.913684;29.171506
157.942605;29.173132
157.932842;29.171513
157.892526;29.172774
157.926421;29.167553
157.911684;29.163203
157.930579;29.160441
157.943579;29.161476
157.895237;29.159653
157.912000;29.160585
157.946474;29.158850
157.937895;29.160140
157.939026;29.158956
157.939000;29.159462
157.949737;29.159273
157.929211;29.159081
157.926737;29.159611
157.954579;29.154354
157.909842;29.151241
157.918737;29.146739
157.945579;29.148203
157.928342;29.147172
157.938368;29.147354
157.930605;29.145900
157.911289;29.146917
157.890763;29.145412
157.929868;29.146613
157.961132;29.145052
157.901579;29.146186
157.927605;29.144190
157.935079;29.145291
157.917053;29.140212
157.891711;29.135185
157.938447;29.132237
157.905026;29.133240
157.885947;29.131908
157.903105;29.132794
157.946789;29.132213
157.938711;29.132063
157.919526;29.132058
157.915132;29.131965
157.944553;29.132662
157.931632;29.131316
157.930763;29.132273
157.949921;29.126220
157.935237;29.122488
157.953842;29.119013
157.934684;29.119563
157.936289;29.117279
157.937658;29.118927
157.946868;29.116848
157.950158;29.118022
157.933789;29.115926
157.906053;29.117385
157.946947;29.115928
157.937079;29.116814
157.931079;29.115446
157.913447;29.116212
157.939026;29.112624
157.874632;29.106752
157.922342;29.103861
157.893158;29.103594
157.912632;29.103063
157.901500;29.103122
157.928684;29.103167
157.948237;29.102270
157.891947;29.102570
157.936763;29.101420
157.933474;29.102944
157.885684;29.101692
157.935237;29.102798
157.935737;29.101233
157.932605;29.098817
157.934526;29.094096
157.900053;29.088144
157.912395;29.085521
157.905816;29.087177
157.906947;29.085243
157.888500;29.086452
157.938526;29.084613
157.910711;29.085838
157.895079;29.084315
157.882737;29.085425
157.933868;29.084018
157.926579;29.084907
157.940447;29.081527
157.942316;29.075745
157.893079;29.072764
157.931079;29.073793
157.926105;29.074390
157.913342;29.073579
157.939026;29.074592
157.933947;29.073485
157.897737;29.074722
157.938289;29.073038
157.906632;29.074281
157.936763;29.072529
157.887132;29.073533
157.926342;29.071883
157.921132;29.068616
157.896526;29.063670
157.909026;29.057799
157.940947;29.055271
157.924184;29.056366
157.940789;29.054068
157.904526;29.055428
157.931395;29.053531
157.892526;29.054466
157.891474;29.053118
157.886026;29.053157
157.908632;29.052979
157.948711;29.053028
157.906632;29.052641
157.950658;29.046853
157.961000;29.044031
157.941421;29.039250
157.928763;29.039688
157.939658;29.038303
157.914553;29.039212
157.887711;29.037452
157.903579;29.038765
157.884421;29.036983
157.890842;29.037870
157.943895;29.035808
157.941263;29.037075
157.933632;29.035684
157.893868;29.032001
157.894184;29.028173
157.933184;29.022144
157.917421;29.019316
157.947447;29.019189
157.950158;29.017396
157.921947;29.017758
157.945500;29.016906
157.902368;29.016692
157.919947;29.016488
157.949447;29.015534
157.903500;29.015410
157.937342;29.014576
157.895711;29.012193
157.931395;29.006111
157.903342;29.001079
157.937500;29.000835
157.938368;29.001778
157.926105;29.000322
157.937316;29.001125
157.909342;28.999180
157.891158;29.000411
157.917684;28.998598
157.941263;28.999860
157.941737;28.997863
157.935421;28.998785
157.958421;28.996918
157.929395;28.992772
157.937500;28.988995
157.929553;28.983159
157.901895;28.981137
157.934053;28.981793
157.940947;28.980758
157.903658;28.980544
157.904132;28.980222
157.938132;28.979402
157.910553;28.979682
157.926105;28.978797
157.951526;28.978814
157.934211;28.977542
157.935658;28.975536
157.896211;28.969345
157.935737;28.964408
157.936684;28.963314
157.940237;28.964032
157.916737;28.962711
157.897158;28.963793
157.949342;28.961503
157.908079;28.962250
157.911579;28.960182
157.932842;28.961044
157.939026;28.959146
157.909605;28.960191
157.954079;28.958239
157.899079;28.954348
157.904605;28.950252
157.911842;28.944143
157.943974;28.940820
157.907737;28.941384
157.919026;28.940146
157.951526;28.940469
157.912947;28.939278
157.898921;28.938962
157.958342;28.938708
157.905895;28.938653
157.901500;28.938272
157.936605;28.937364
157.905974;28.934862
157.911684;28.928545
157.943500;28.923797
157.925289;28.919004
157.893316;28.918704
157.900763;28.917051
157.943184;28.918307
157.942868;28.916268
157.909500;28.917030
157.916237;28.915431
157.886105;28.916392
157.906211;28.914650
157.907105;28.915585
157.917421;28.912760
157.930526;28.909151
157.918421;28.904972
157.928579;28.899005
157.903342;28.896331
157.909895;28.897663
157.896289;28.895824
157.937895;28.896461
157.950500;28.894561
157.923868;28.895366
157.915763;28.893783
157.892921;28.894660
157.947500;28.893398
157.902053;28.893651
157.917842;28.893091
157.912395;28.887560
157.914632;28.884593
157.917842;28.879305
157.933868;28.879503
157.937816;28.877919
157.910868;28.878765
157.930421;28.877409
157.913026;28.877562
157.935895;28.876060
157.948000;28.876536
157.946947;28.874972
157.908000;28.875801
157.917368;28.873680
157.912158;28.870836
157.913342;28.866317
157.884421;28.860492
157.922974;28.859159
157.936447;28.859816
157.888500;28.858297
157.925876;28.859116
157.947105;28.857533
157.907184;28.858014
157.939184;28.856219
157.897079;28.857102
157.939737;28.855489
157.935737;28.856286
157.933342;28.855132
157.900289;28.850220
157.904526;28.846987
157.925289;28.840886
157.920079;28.840679
157.890921;28.839787
157.904684;28.839474
157.924263;28.838853
90°C
0.620045;0.000000
0.728319;0.134944
0.790638;0.269899
0.902748;0.404789
0.967371;0.539739
1.113053;0.674644
1.181577;0.809576
1.230709;0.944506
1.335505;1.079402
1.426677;1.214346
1.486196;1.349247
1.493306;1.484222
1.542706;1.619181
1.718814;1.754148
1.792105;1.889053
1.883486;2.023958
1.958675;2.158851
1.993096;2.293811
2.109876;2.428711
2.227861;2.563644
2.263015;2.698587
2.337152;2.833548
2.372729;2.968481
2.411247;3.103374
2.421877;3.238273
2.607533;3.373164
2.708513;3.508088
2.715337;3.643011
2.836868;3.777899
2.874571;3.912808
2.974489;4.047737
3.040763;4.182675
3.113995;4.317636
3.132505;4.452575
3.137139;4.587530
3.232532;4.722408
3.238353;4.857315
3.295266;4.992207
3.450574;5.127125
3.486129;5.262062
3.543689;5.397038
3.582818;5.531948
3.609811;5.666872
3.703545;5.801776
3.751058;5.936718
3.803566;6.071644
3.886058;6.206549
3.886979;6.341490
3.964168;6.476416
3.932466;6.611366
4.000900;6.746268
4.060503;6.881235
4.147821;7.016122
4.187747;7.151045
4.253826;7.285981
4.318418;7.420908
4.344266;7.555839
4.383805;7.690784
4.427182;7.825724
4.489800;7.960668
4.524153;8.095615
4.561861;8.230594
4.567632;8.365544
4.616003;8.500457
4.669195;8.635401
4.739705;8.770306
4.747405;8.905243
4.794168;9.040150
4.854887;9.175050
4.940484;9.309983
4.958100;9.444928
4.949974;9.579885
4.998037;9.714802
5.093532;9.849722
5.086247;9.984667
5.115674;10.119569
5.147358;10.254489
5.260476;10.389382
5.297387;10.524333
5.326158;10.659300
5.348018;10.794223
5.412232;10.929106
5.464934;11.064016
5.540655;11.198955
5.528561;11.333892
5.595566;11.468778
5.652300;11.603703
5.650800;11.738644
5.673489;11.873570
5.770139;12.008531
5.808561;12.143470
5.867500;12.278360
5.877203;12.413301
5.951945;12.548188
5.989184;12.683131
6.028534;12.818077
6.032684;12.953035
6.127624;13.087934
6.165434;13.222842
6.218671;13.357793
6.200595;13.492688
6.202574;13.627584
6.372203;13.762493
6.412374;13.897448
6.451363;14.032384
6.462526;14.167325
6.499945;14.302291
6.531203;14.437193
6.609579;14.572110
6.649611;14.707048
6.658418;14.841988
6.795166;14.976875
6.770979;15.111849
6.755171;15.246818
6.829408;15.381723
6.912395;15.516660
6.977718;15.651555
7.026837;15.786497
7.039461;15.921435
7.155313;16.056317
7.158708;16.191249
7.222887;16.326195
7.295037;16.461135
7.312687;16.596084
7.345003;16.731019
7.406671;16.865912
7.360632;17.000847
7.467897;17.135731
7.548113;17.270643
7.610187;17.405568
7.662684;17.540509
7.724626;17.675407
7.775771;17.810353
7.821858;17.945295
7.886605;18.080257
7.925239;18.215195
7.970205;18.350139
8.063526;18.485088
8.033700;18.620040
8.041126;18.754920
8.171574;18.889811
8.222268;19.024693
8.313700;19.159603
8.324413;19.294546
8.373274;19.429471
8.436539;19.564380
8.493571;19.699271
8.625726;19.834187
8.659447;19.969117
8.713789;20.104057
8.747466;20.238991
8.801134;20.373938
8.763361;20.508905
8.959963;20.643789
9.034534;20.778687
9.122021;20.913632
9.200137;21.048578
9.253813;21.183544
9.316305;21.318486
9.384637;21.453436
9.476208;21.588360
9.556837;21.723295
9.596329;21.858234
9.631258;21.993149
9.747084;22.128029
9.896550;22.262982
9.987292;22.397918
10.069953;22.532805
10.165753;22.667751
10.264039;22.802686
10.343274;22.937639
10.492637;23.072542
10.590092;23.207493
10.703784;23.342445
10.825158;23.477401
10.952329;23.612326
10.962671;23.747254
11.082339;23.882177
11.388276;24.017147
11.479211;24.152082
11.609358;24.287022
11.782650;24.421934
11.993361;24.556883
12.081708;24.691824
12.285568;24.826741
12.510816;24.961669
12.671724;25.096601
12.904116;25.231505
13.022532;25.366396
13.108087;25.501350
13.218608;25.636300
13.886766;25.771220
14.188905;25.906122
14.527566;26.041010
14.840400;26.175944
15.184805;26.310878
15.531637;26.445808
15.908395;26.580751
16.319447;26.715684
16.734058;26.850612
17.178511;26.985545
17.393571;27.120474
17.613395;27.255413
18.695837;27.390345
19.243187;27.525271
19.841445;27.660198
20.466053;27.795135
21.150092;27.930057
21.871347;28.064977
22.604100;28.199918
23.402987;28.334852
24.211113;28.469782
25.060424;28.604715
25.951861;28.739653
26.370132;28.874561
26.774132;29.009482
28.952132;29.144406
29.999684;29.279336
31.117921;29.414249
32.318553;29.549167
33.550395;29.684085
34.852658;29.818998
36.130026;29.953927
37.538605;30.088835
38.949026;30.223755
40.486000;30.358648
41.960474;30.493582
42.648237;30.628495
43.338605;30.763395
46.892421;30.898306
48.637632;31.033224
50.470395;31.168137
52.265868;31.303060
54.220105;31.437973
56.108947;31.572901
58.089026;31.707812
60.167632;31.842724
62.301658;31.977643
64.490105;32.112557
65.430263;32.247463
66.414605;32.382360
71.386342;32.517268
73.826921;32.652160
76.316711;32.787050
78.875868;32.921937
81.467579;33.056845
84.129947;33.191745
86.833895;33.326653
89.595237;33.461555
92.425053;33.596442
95.330579;33.731332
98.280632;33.866219
99.578447;34.001117
100.888684;34.136019
107.472237;34.270920
110.590342;34.405803
113.804500;34.540696
117.161447;34.675576
120.484526;34.810469
123.919421;34.945345
127.444974;35.080225
131.015026;35.215114
134.602474;35.349994
138.312132;35.484864
139.890711;35.619771
141.529263;35.754656
143.138553;35.889550
153.846105;36.024437
157.906395;36.159322
157.935895;36.294200
157.926263;36.294414
157.931079;36.296330
157.952184;36.297545
157.904368;36.299106
157.935316;36.299956
157.929474;36.301777
157.921447;36.302136
157.928184;36.303763
157.949921;36.302957
157.912789;36.302165
157.900105;36.302348
157.958184;36.301010
157.953211;36.301871
157.888184;36.303124
157.940526;36.303742
157.937263;36.305028
157.944711;36.305971
157.930579;36.306690
157.918632;36.307642
157.909342;36.308391
157.901816;36.309554
157.928579;36.308545
157.893395;36.308082
157.893395;36.307378
157.932842;36.306308
157.938289;36.307038
157.938053;36.308280
157.940395;36.308809
157.919211;36.309965
157.916974;36.310440
157.930184;36.311889
157.907184;36.312312
157.928763;36.313511
157.939342;36.313841
157.911447;36.313245
157.909763;36.312968
157.909421;36.311664
157.955842;36.312311
157.907105;36.313245
157.945263;36.313982
157.950947;36.314569
157.959237;36.315238
157.933632;36.315971
157.902447;36.316645
157.882816;36.316969
157.958737;36.317663
157.917368;36.317694
157.953211;36.318738
157.933632;36.317561
157.894921;36.317014
157.956184;36.316370
157.892526;36.317348
157.927395;36.317430
157.919605;36.318454
157.908158;36.318758
157.910395;36.319797
157.953763;36.319691
157.890026;36.320750
157.927079;36.320631
157.931237;36.321629
157.957711;36.321641
157.910632;36.322356
157.906053;36.321494
157.911763;36.320428
157.918184;36.320367
157.901263;36.320805
157.895632;36.321604
157.928526;36.321683
157.923868;36.322498
157.958263;36.323078
157.937000;36.323787
157.922816;36.324218
157.909026;36.325399
157.936211;36.325418
157.949368;36.326516
157.908237;36.324973
157.953368;36.324107
157.882816;36.323833
157.925632;36.322904
157.965316;36.323004
157.937342;36.323744
157.914316;36.323901
157.913526;36.325010
157.911447;36.325144
157.912947;36.326137
157.940237;36.326090
157.956658;36.326931
157.916895;36.327553
157.934053;36.328205
157.937316;36.327399
157.934132;36.325953
157.938921;36.325572
157.938132;36.325837
157.954395;36.326396
157.910947;36.326740
157.927868;36.327634
157.922158;36.327702
157.894921;36.328205
157.926579;36.328244
157.943579;36.329022
157.919211;36.329083
157.956658;36.329993
157.904368;36.328484
157.947368;36.327657
157.940526;36.327025
157.932605;36.327704
157.900289;36.327654
157.939658;36.328581
157.928921;36.328441
157.916658;36.329301
157.936921;36.329027
157.899974;36.330283
157.914158;36.330375
157.911447;36.331284
157.947368;36.331308
157.954974;36.331936
157.937579;36.331122
157.946158;36.329947
157.911579;36.329558
157.911842;36.327033
157.936526;36.327453
157.910711;36.327819
157.926658;36.328311
157.946474;36.328766
157.935658;36.329750
157.940211;36.329866
157.912474;36.330878
157.944395;36.330890
157.933000;36.331614
157.912947;36.329831
157.929553;36.328934
157.945921;36.328553
157.898763;36.329225
157.910237;36.329166
157.936921;36.329685
157.908000;36.329609
157.884579;36.330672
157.928026;36.330475
157.919368;36.331408
157.955605;36.331209
157.939026;36.331864
157.941000;36.332151
157.928684;36.332734
157.933947;36.332249
157.925132;36.331131
157.891158;36.330248
157.944395;36.327522
157.886816;36.327838
157.934684;36.328259
157.925053;36.328737
157.940947;36.328577
157.947500;36.329449
157.894921;36.329199
157.888737;36.330294
157.969158;36.330187
157.935737;36.330757
157.919368;36.330651
157.935895;36.330011
157.916658;36.328929
157.907421;36.327241
157.888342;36.327003
157.941421;36.327867
157.935316;36.327803
157.963395;36.328846
157.918474;36.328683
157.935079;36.329478
157.929868;36.329543
157.937079;36.330064
157.918474;36.330165
157.962500;36.330516
157.933000;36.329624
157.923447;36.328303
157.941921;36.327425
157.917921;36.325408
157.927947;36.326012
157.918342;36.326374
157.924263;36.327213
157.900605;36.327032
157.906053;36.327989
157.935079;36.327787
157.943658;36.328642
157.937974;36.328780
157.927316;36.329447
157.907237;36.329471
157.930421;36.328648
157.919789;36.327361
157.930368;36.325843
157.951132;36.325774
157.919026;36.326597
157.891632;36.326466
157.905579;36.327128
157.933947;36.327493
157.898132;36.327776
157.937421;36.328342
157.922263;36.328129
157.940447;36.328740
157.939184;36.328804
157.923447;36.328206
157.936132;36.326917
157.938447;36.325585
157.924500;36.325495
157.906868;36.325979
157.905421;36.325665
157.954079;36.326554
157.929395;36.326312
157.922158;36.327182
157.949184;36.326810
157.933474;36.327310
157.956000;36.327311
157.932842;36.328025
157.930026;36.327989
157.951842;36.326645
157.897474;36.325794
157.879526;36.324299
157.929868;36.322456
157.919947;36.322703
157.945184;36.323024
157.914632;36.322757
157.911026;36.323152
157.970684;36.323000
157.932342;36.324062
157.927211;36.323882
157.960579;36.324322
157.899579;36.323969
157.926263;36.323336
157.912947;36.322168
157.890184;36.320607
157.915763;36.320428
157.941421;36.321154
157.924026;36.320885
157.912789;36.321731
157.899895;36.321612
157.935158;36.322379
157.936368;36.322512
157.924263;36.322880
157.900105;36.323335
157.905105;36.323542
157.932842;36.324055
157.949211;36.322323
157.920474;36.321782
157.933474;36.320472
157.927868;36.318474
157.908947;36.318658
157.921447;36.319460
157.939553;36.319564
157.913526;36.320143
157.929474;36.319930
157.950158;36.320781
157.969000;36.320735
157.927789;36.321336
157.925553;36.321344
157.892132;36.321889
157.939658;36.320433
157.910474;36.319060
157.928526;36.317995
157.936921;36.318986
157.929395;36.318558
157.934211;36.319079
157.932105;36.318666
157.942605;36.319189
157.890342;36.319322
157.923868;36.319429
157.955132;36.319845
157.915289;36.319647
157.950658;36.320166
157.916079;36.318198
157.908237;36.317468
157.903816;36.316660
157.952474;36.314796
157.932842;36.314644
157.905263;36.315224
157.944868;36.314889
157.936289;36.315790
157.897316;36.315419
157.902447;36.316050
157.904763;36.315892
157.932526;36.316542
157.901500;36.316536
157.898211;36.316941
157.911895;36.315682
157.945921;36.314132
157.949053;36.313237
157.935895;36.313820
157.956658;36.313776
157.931395;36.314273
157.910237;36.314535
157.921842;36.314537
157.936368;36.315015
157.952500;36.315002
157.899553;36.315788
157.924105;36.316105
157.928105;36.316498
157.924026;36.314701
157.929632;36.314052
157.915684;36.313052
157.929789;36.313850
157.883632;36.313426
157.968921;36.314220
157.903079;36.313969
157.923368;36.314829
157.924579;36.315043
157.939000;36.315711
157.905816;36.315494
157.953526;36.315985
157.918342;36.316048
157.902763;36.316927
157.927868;36.315988
157.950237;36.314159
157.949368;36.313285
157.904947;36.313660
157.952816;36.314281
157.956000;36.314245
157.903237;36.314885
157.913526;36.314619
157.927553;36.315241
157.952103;36.315041
157.903921;36.315654
157.952395;36.315749
157.945579;36.315978
157.941974;36.314375
157.946316;36.313403
157.941342;36.312685
157.934605;36.310507
157.888026;36.310072
157.916079;36.311032
157.925553;36.310641
157.899711;36.311209
157.929868;36.311147
157.960184;36.311579
157.905421;36.311734

## Sheet: Fig1c
t(s)	V(V)	I(uA)	E(mj)
0	1.71	200	0
0.0271	3.67	200	0.0199
0.0541	5.57	200	0.0501
0.0812	7.22	200	0.0892
0.108	9.09	200	0.138
0.135	10.9	200	0.198
0.162	12.7	200	0.267
0.19	14.5	200	0.345
0.217	16.2	200	0.433
0.244	17.8	200	0.529
0.271	19	200	0.632
0.298	20.7	200	0.744
0.325	22.2	200	0.864
0.352	23.5	200	0.992
0.379	24.8	200	1.13
0.406	26.1	200	1.27
0.433	27.2	200	1.41
0.46	28.3	200	1.57
0.487	29.3	200	1.73
0.514	30.2	200	1.89
0.541	31.1	200	2.06
0.569	31.9	200	2.23
0.596	32.8	200	2.41
0.623	33.6	200	2.59
0.65	34.5	200	2.78
0.677	35.3	200	2.97
0.704	36.2	200	3.17
0.731	37.1	200	3.37
0.758	37.8	200	3.57
0.785	38.9	200	3.78
0.812	39.9	200	4
0.839	41	200	4.22
0.866	42.1	200	4.45
0.893	43.4	200	4.68
0.921	44.7	200	4.93
0.948	46.1	200	5.17
0.975	47.6	200	5.43
1	49.3	200	5.7
1.03	51.2	200	5.98
1.06	53.4	200	6.27
1.08	55.9	200	6.57
1.11	58.9	200	6.89
1.14	62.4	200	7.23
1.16	66.7	200	7.59
1.19	72.2	200	7.98
1.22	78.9	200	8.41
1.25	87.2	200	8.88
1.27	98.1	200	9.41
1.3	112	200	10
1.33	128	200	10.7
1.35	149	200	11.5
1.38	173	200	12.4
1.41	201	200	13.5
1.43	225	200	14.7
1.46	264	200	16.2
1.49	305	200	17.8
1.52	349	200	19.7
1.54	399	199	21.9
1.57	453	199	24.3
1.6	511	199	27.1
1.62	574	199	30.2
1.65	600	1.81	30.2
1.68	600	1.11	30.2
1.71	600	0.817	30.2
1.73	600	0.587	30.2
1.76	600	0.568	30.2
1.79	600	0.381	30.3
1.81	600	0.444	30.3
1.84	600	0.374	30.3
1.87	600	0.161	30.3
1.9	600	0.339	30.3
1.92	600	0.0322	30.3
1.95	600	0.36	30.3
1.98	600	-0.0935	30.3
2	600	0.251	30.3
2.03	600	-0.0551	30.3
2.06	600	0.156	30.3
2.08	600	-0.173	30.3
2.11	600	-0.0991	30.3
2.14	600	0.0664	30.3
2.17	600	-0.182	30.3
2.19	600	0.0848	30.3
2.22	600	-0.308	30.3
2.25	600	0.132	30.3
2.27	600	-0.318	30.3
2.3	600	0.0343	30.3
2.33	600	-0.195	30.3
2.36	600	0.0452	30.3
2.38	600	-0.0487	30.3
2.41	600	-0.271	30.3
2.44	600	-0.0429	30.3
2.46	600	-0.372	30.3
2.49	600	0.0788	30.3
2.52	600	-0.402	30.3
2.54	600	-0.0431	30.3
2.57	600	-0.413	30.2
2.6	600	-0.106	30.2
2.63	600	-0.473	30.2
2.65	600	-0.295	30.2
2.68	600	-0.261	30.2
2.71	600	-0.294	30.2
2.73	600	-0.183	30.2
2.76	600	-0.475	30.2
2.79	600	-0.136	30.2
2.82	600	-0.475	30.2
2.84	600	-0.15	30.2
2.87	600	-0.404	30.2
2.9	600	-0.24	30.2
2.92	600	-0.282	30.2
2.95	600	-0.299	30.2
2.98	600	-0.397	30.2
3.01	600	-0.39	30.2
3.03	600	-0.267	30.2
3.06	600	-0.514	30.2
3.09	600	-0.229	30.2
3.11	600	-0.476	30.1
3.14	600	-0.306	30.1
3.17	600	-0.412	30.1
3.19	600	-0.308	30.1
3.22	600	-0.613	30.1
3.25	600	-0.247	30.1
3.28	600	-0.637	30.1
3.3	600	-0.344	30.1
3.33	600	-0.551	30.1
3.36	600	-0.444	30.1
3.38	600	-0.559	30.1
3.41	600	-0.384	30.1
3.44	600	-0.684	30.1
3.47	600	-0.678	30
3.49	600	-0.287	30
3.52	600	-0.754	30
3.55	600	-0.316	30
3.57	600	-0.727	30
3.6	600	-0.447	30
3.63	600	-0.662	30
3.66	600	-0.45	30
3.68	600	-0.753	30
3.71	600	-0.347	30
3.74	600	-0.447	30
3.76	600	-0.844	29.9
3.79	600	-0.325	29.9
3.82	600	-0.802	29.9
3.84	600	-0.433	29.9
3.87	600	-0.779	29.9
3.9	600	-0.505	29.9
3.93	600	-0.789	29.9
3.95	600	-0.457	29.9
3.98	600	-0.842	29.9
4.01	600	-0.783	29.9
4.03	600	-0.491	29.8
4.06	600	-0.914	29.8
4.09	600	-0.421	29.8
4.12	600	-0.886	29.8
4.14	600	-0.529	29.8
4.17	600	-0.816	29.8
4.2	600	-0.552	29.8
4.22	600	-0.862	29.8
4.25	600	-0.475	29.8
4.28	600	-0.569	29.7
4.3	600	-0.87	29.7
4.33	600	-0.465	29.7
4.36	600	-0.893	29.7
4.39	600	-0.437	29.7
4.41	600	-0.865	29.7
4.44	600	-0.556	29.7
4.47	600	-0.839	29.7
4.49	600	-0.533	29.7
4.52	600	-0.887	29.6
4.55	600	-0.779	29.6
4.58	600	-0.553	29.6
4.6	600	-0.919	29.6
4.63	600	-0.497	29.6
4.66	600	-0.907	29.6
4.68	600	-0.55	29.6
4.71	600	-0.876	29.6
4.74	600	-0.902	29.5
4.77	600	-0.635	29.5
4.79	600	-0.817	29.5
4.82	600	-0.594	29.5
4.85	600	-0.9	29.5
4.87	600	-0.566	29.5
4.9	600	-0.948	29.5
4.93	600	-0.578	29.5
4.95	600	-0.912	29.5
4.98	600	-0.603	29.4
5.01	600	-0.588	29.4
5.04	600	-0.922	29.4
5.06	600	-0.659	29.4
5.09	600	-0.887	29.4
5.12	600	-0.642	29.4
5.14	600	-1.03	29.4
5.17	600	-0.594	29.4
5.2	600	-0.964	29.3
5.23	600	-0.677	29.3
5.25	600	-0.94	29.3
5.28	600	-0.874	29.3
5.31	600	-0.773	29.3
5.33	600	-0.869	29.3
5.36	600	-0.88	29.3
5.39	600	-0.862	29.2
5.41	600	-0.743	29.2
5.44	600	-1.02	29.2
5.47	600	-0.692	29.2
5.5	600	-1	29.2
5.52	600	-0.723	29.2
5.55	600	-0.978	29.2
5.58	600	-0.734	29.1
5.6	600	-0.985	29.1
5.63	600	-0.803	29.1
5.66	600	-0.852	29.1
5.69	600	-0.946	29.1
5.71	600	-0.705	29.1
5.74	600	-1.03	29.1
5.77	600	-0.692	29
5.79	600	-0.971	29
5.82	600	-0.742	29
5.85	600	-1	29
5.88	600	-0.687	29
5.9	600	-0.996	29
5.93	600	-0.787	29
5.96	600	-0.915	29
5.98	600	-0.941	28.9
6.01	600	-0.784	28.9
6.04	600	-0.935	28.9
6.06	600	-0.825	28.9
6.09	600	-0.948	28.9
6.12	600	-0.759	28.9
6.15	600	-0.97	28.9
6.17	600	-0.683	28.8
6.2	600	-1.05	28.8
6.23	600	-0.862	28.8
6.25	600	-0.867	28.8
6.28	600	-0.911	28.8
6.31	600	-0.854	28.8
6.34	600	-0.802	28.8
6.36	600	-0.986	28.7
6.39	600	-0.81	28.7
6.42	600	-1	28.7
6.44	600	-1.14	28.7
6.47	600	-0.733	28.7
6.5	600	-1.03	28.7
6.52	600	-0.924	28.6
6.55	600	-0.805	28.6
6.58	600	-0.957	28.6
6.61	600	-0.84	28.6
6.63	600	-0.924	28.6
6.66	600	-0.857	28.6
6.69	600	-0.911	28.6
6.71	600	-0.796	28.5
6.74	600	-0.996	28.5
6.77	600	-0.896	28.5
6.8	600	-0.831	28.5
6.82	600	-1.05	28.5
6.85	600	-0.841	28.5
6.88	600	-1	28.5
6.9	600	-0.843	28.4
6.93	600	-1.11	28.4
6.96	600	-0.79	28.4
6.99	600	-1.13	28.4
7.01	600	-0.848	28.4
7.04	600	-1.04	28.4
7.07	600	-1.04	28.3
7.09	600	-0.85	28.3
7.12	600	-1.11	28.3
7.15	600	-0.828	28.3
7.17	600	-1.07	28.3
7.2	600	-0.857	28.3
7.23	600	-1.15	28.2
7.26	600	-0.906	28.2
7.28	600	-0.997	28.2
7.31	600	-1.11	28.2
7.34	600	-0.823	28.2
7.36	600	-1.13	28.2
7.39	600	-0.844	28.2
7.42	600	-1.16	28.1
7.45	600	-0.929	28.1
7.47	600	-1.13	28.1
7.5	600	-0.813	28.1
7.53	600	-1.14	28.1
7.55	600	-0.98	28.1
7.58	600	-1.04	28
7.61	600	-1.16	28
7.63	600	-0.856	28
7.66	600	-1.17	28
7.69	600	-0.884	28
7.72	600	-1.16	28
7.74	600	-0.953	27.9
7.77	600	-1.2	27.9
7.8	600	-0.858	27.9
7.82	600	-1.2	27.9
7.85	600	-0.927	27.9
7.88	600	-0.985	27.9
7.91	600	-1.09	27.8
7.93	600	-1	27.8
7.96	600	-1.11	27.8
7.99	600	-0.979	27.8
8.01	600	-1.13	27.8
8.04	600	-0.948	27.8
8.07	600	-1.21	27.7
8.1	600	-0.825	27.7
8.12	600	-1.27	27.7
8.15	600	-0.847	27.7
8.18	600	-1.23	27.7
8.2	600	-0.921	27.6
8.23	600	-1.25	27.6
8.26	600	-1.22	27.6
8.28	600	-0.872	27.6
8.31	600	-1.25	27.6
8.34	600	-0.825	27.6
8.37	600	-1.25	27.5
8.39	600	-0.929	27.5
8.42	600	-1.12	27.5
8.45	600	-1.06	27.5
8.47	600	-1	27.5
8.5	600	-0.858	27.5
8.53	600	-0.922	27.4
8.56	600	-1.2	27.4
8.58	600	-0.856	27.4
8.61	600	-1.3	27.4
8.64	600	-0.842	27.4
8.66	600	-1.26	27.4
8.69	600	-0.974	27.3
8.72	600	-1.09	27.3
8.74	600	-1.09	27.3
8.77	600	-1.27	27.3
8.8	600	-1.23	27.3
8.83	600	-0.909	27.3
8.85	600	-1.25	27.2
8.88	600	-0.81	27.2
8.91	600	-1.32	27.2
8.93	600	-0.834	27.2
8.96	600	-1.27	27.2
8.99	600	-0.984	27.1
9.02	600	-1.17	27.1
9.04	600	-0.791	27.1
9.07	600	-0.985	27.1
9.1	600	-1.19	27.1
9.12	600	-0.921	27.1
9.15	600	-1.25	27
9.18	600	-0.805	27
9.21	600	-1.33	27
9.23	600	-0.841	27
9.26	600	-1.28	27
9.29	600	-0.89	27
9.31	600	-1.3	26.9
9.34	600	-1.17	26.9
9.37	600	-0.961	26.9
9.39	600	-1.23	26.9
9.42	600	-0.94	26.9
9.45	600	-1.27	26.8
9.48	600	-0.906	26.8
9.5	600	-1.32	26.8
9.53	600	-0.945	26.8
9.56	600	-1.19	26.8
9.58	600	-0.906	26.8
9.61	600	-1.12	26.7
9.64	600	-1.13	26.7
9.67	600	-0.968	26.7
9.69	600	-1.28	26.7
9.72	600	-0.901	26.7
9.75	600	-1.32	26.7
9.77	600	-0.939	26.6
9.8	600	-1.3	26.6
9.83	600	-0.979	26.6
9.86	600	-1.38	26.6
9.88	600	-1.26	26.6
9.91	600	-0.971	26.5
9.94	600	-1.23	26.5
9.96	600	-0.93	26.5
9.99	600	-1.38	26.5
10	600	-0.889	26.5
10	600	-1.37	26.4
10.1	600	-0.954	26.4
10.1	600	-1.23	26.4
10.1	600	-0.845	26.4
10.2	600	-1	26.4
10.2	600	-1.23	26.4
10.2	600	-0.99	26.3
10.2	600	-1.33	26.3
10.3	600	-0.816	26.3
10.3	600	-1.39	26.3
10.3	600	-0.908	26.3
10.3	600	-1.28	26.3
10.4	600	-1.09	26.2
10.4	600	-1.33	26.2
10.4	600	-1.27	26.2
10.5	600	-0.995	26.2
10.5	600	-1.31	26.2
10.5	600	-0.93	26.1
10.5	600	-1.44	26.1
10.6	600	-0.882	26.1
10.6	600	-1.41	26.1
10.6	600	-1.06	26.1
10.6	600	-1.11	26
10.7	600	-0.94	26
10.7	600	-1.05	26
10.7	600	-1.32	26
10.7	600	-1.04	26
10.8	600	-1.33	26
10.8	600	-1.08	25.9
10.8	600	-1.25	25.9
10.9	600	-1.22	25.9
10.9	600	-1.09	25.9
10.9	600	-1.3	25.9
10.9	600	-1.27	25.8
11	600	-1.31	25.8
11	600	-1.06	25.8
11	600	-1.26	25.8
11	600	-1.11	25.8
11.1	600	-1.22	25.7
11.1	600	-1.15	25.7
11.1	600	-1.04	25.7
11.2	600	-1.41	25.7
11.2	600	-0.992	25.7
11.2	600	-1.23	25.6
11.2	600	-1.17	25.6
11.3	600	-1.17	25.6
11.3	600	-1.3	25.6
11.3	600	-1.09	25.6
11.3	600	-1.26	25.5
11.4	600	-1.11	25.5
11.4	600	-1.39	25.5
11.4	600	-0.927	25.5
11.5	600	-1.44	25.5
11.5	600	-1.1	25.4
11.5	600	-1.09	25.4
11.5	600	-1.32	25.4
11.6	600	-1.11	25.4
11.6	600	-1.23	25.4
11.6	600	-1.1	25.4
11.6	600	-1.33	25.3
11.7	600	-1.01	25.3
11.7	600	-1.42	25.3
11.7	600	-0.972	25.3
11.8	600	-1.3	25.3
11.8	600	-1.28	25.2
11.8	600	-1.1	25.2
11.8	600	-1.39	25.2
11.9	600	-1.07	25.2
11.9	600	-1.32	25.2
11.9	600	-1.06	25.1
11.9	600	-1.45	25.1
12	600	-0.948	25.1
12	600	-1.48	25.1
12	600	-1.1	25.1
12	600	-1	25
12.1	600	-1.44	25
12.1	600	-1.03	25
12.1	600	-1.36	25
12.2	600	-1.1	25
12.2	600	-1.35	24.9
12.2	600	-1.1	24.9
12.2	600	-1.28	24.9
12.3	600	-1.24	24.9
12.3	600	-1.33	24.9
12.3	600	-1.53	24.8
12.3	600	-1	24.8
12.4	600	-1.44	24.8
12.4	600	-1.16	24.8
12.4	600	-1.29	24.8
12.5	600	-1.23	24.7
12.5	600	-1.28	24.7
12.5	600	-1.2	24.7
12.5	600	-1.24	24.7
12.6	600	-1.16	24.7
12.6	600	-0.999	24.6
12.6	600	-1.49	24.6
12.6	600	-1.16	24.6
12.7	600	-1.28	24.6
12.7	600	-1.21	24.6
12.7	600	-1.27	24.5
12.8	600	-1.24	24.5
12.8	600	-1.2	24.5
12.8	600	-1.39	24.5
12.8	600	-1.21	24.5
12.9	600	-1.46	24.4
12.9	600	-1.13	24.4
12.9	600	-1.28	24.4
12.9	600	-1.33	24.4
13	600	-1.17	24.3
13	600	-1.37	24.3
13	600	-1.19	24.3
13	600	-1.38	24.3
13.1	600	-1.16	24.3
13.1	600	-1.34	24.2
13.1	600	-1.19	24.2
13.2	600	-1.29	24.2
13.2	600	-1.31	24.2
13.2	600	-1.19	24.2
13.2	600	-1.4	24.1
13.3	600	-1.09	24.1
13.3	600	-1.35	24.1
13.3	600	-1.19	24.1
13.3	600	-1.42	24.1
13.4	600	-1.13	24
13.4	600	-1.41	24
13.4	600	-1.18	24
13.5	600	-1.29	24
13.5	600	-1.42	24
13.5	600	-1.19	23.9
13.5	600	-1.37	23.9
13.6	600	-1.17	23.9
13.6	600	-1.44	23.9
13.6	600	-1.18	23.9
13.6	600	-1.44	23.8
13.7	600	-1.23	23.8
13.7	600	-1.36	23.8
13.7	600	-1.38	23.8
13.8	600	-1.21	23.7
13.8	600	-1.4	23.7
13.8	600	-1.22	23.7
13.8	600	-1.39	23.7
13.9	600	-1.2	23.7
13.9	600	-1.47	23.6
13.9	600	-1.14	23.6
13.9	600	-1.17	23.6
14	600	-1.45	23.6
14	600	-1.13	23.6
14	600	-1.51	23.5
14.1	600	-1.1	23.5
14.1	600	-1.51	23.5
14.1	600	-1.19	23.5
14.1	600	-1.49	23.4
14.2	600	-1.14	23.4
14.2	600	-1.48	23.4
14.2	600	-1.39	23.4
14.2	600	-1.22	23.4
14.3	600	-1.49	23.3
14.3	600	-1.09	23.3
14.3	600	-1.53	23.3
14.3	600	-1.15	23.3
14.4	600	-1.45	23.3
14.4	600	-1.18	23.2
14.4	600	-1.43	23.2
14.5	600	-1.04	23.2
14.5	600	-1.17	23.2
14.5	600	-1.48	23.1
14.5	600	-1.11	23.1
14.6	600	-1.56	23.1
14.6	600	-1.15	23.1
14.6	600	-1.5	23.1
14.6	600	-1.2	23
14.7	600	-1.46	23
14.7	600	-1.22	23
14.7	600	-1.57	23
14.8	600	-1.48	23
14.8	600	-1.21	22.9
14.8	600	-1.55	22.9
14.8	600	-1.12	22.9
14.9	600	-1.57	22.9
14.9	600	-1.17	22.8
14.9	600	-1.5	22.8
14.9	600	-1.14	22.8
15	600	-1.47	22.8
15	600	-1.06	22.8
15	600	-1.21	22.7
15.1	600	-1.49	22.7
15.1	600	-1.11	22.7
15.1	600	-1.55	22.7
15.1	600	-1.12	22.7
15.2	600	-1.56	22.6
15.2	600	-1.21	22.6
15.2	600	-1.52	22.6
15.2	600	-1.16	22.6
15.3	600	-1.54	22.5
15.3	600	-1.55	22.5
15.3	600	-1.12	22.5
15.4	600	-1.63	22.5
15.4	600	-1.12	22.5
15.4	600	-1.58	22.4
15.4	600	-1.27	22.4
15.5	600	-1.36	22.4
15.5	600	-1.36	22.4
15.5	600	-1.38	22.3
15.5	600	-1.13	22.3
15.6	600	-1.2	22.3
15.6	600	-1.55	22.3
15.6	600	-1.09	22.3
15.6	600	-1.64	22.2
15.7	600	-1.21	22.2
15.7	600	-1.44	22.2
15.7	600	-1.39	22.2
15.8	600	-1.41	22.1
15.8	600	-1.41	22.1
15.8	600	-1.5	22.1
15.8	600	-1.57	22.1
15.9	600	-1.21	22.1
15.9	600	-1.59	22
15.9	600	-1.2	22
15.9	600	-1.54	22
16	600	-1.29	22
16	600	-1.35	21.9
16	600	-1.5	21.9
16.1	600	-1.28	21.9
16.1	600	-1.23	21.9
16.1	600	-1.24	21.9
16.1	600	-1.62	21.8
16.2	600	-1.17	21.8
16.2	600	-1.6	21.8
16.2	600	-1.25	21.8
16.2	600	-1.44	21.7
16.3	600	-1.49	21.7
16.3	600	-1.29	21.7
16.3	600	-1.55	21.7
16.4	600	-1.53	21.6
16.4	600	-1.33	21.6
16.4	600	-1.47	21.6
16.4	600	-1.43	21.6
16.5	600	-1.42	21.6
16.5	600	-1.33	21.5
16.5	600	-1.58	21.5
16.5	600	-1.24	21.5
16.6	600	-1.6	21.5
16.6	600	-1.2	21.4
16.6	600	-1.5	21.4
16.7	600	-1.43	21.4
16.7	600	-1.42	21.4
16.7	600	-1.34	21.3
16.7	600	-1.41	21.3
16.8	600	-1.4	21.3
16.8	600	-1.28	21.3
16.8	600	-1.62	21.3
16.8	600	-1.22	21.2
16.9	600	-1.62	21.2
16.9	600	-1.35	21.2
16.9	600	-1.44	21.2
16.9	600	-1.36	21.1
17	600	-1.49	21.1
17	600	-1.38	21.1
17	600	-1.46	21.1
17.1	600	-1.51	21
17.1	600	-1.25	21
17.1	600	-1.66	21
17.1	600	-1.21	21
17.2	600	-1.44	21
17.2	600	-1.56	20.9
17.2	600	-1.34	20.9
17.2	600	-1.51	20.9
17.3	600	-1.31	20.9
17.3	600	-1.58	20.8
17.3	600	-1.22	20.8
17.4	600	-1.66	20.8
17.4	600	-1.2	20.8
17.4	600	-1.62	20.7
17.4	600	-1.27	20.7
17.5	600	-1.28	20.7
17.5	600	-1.53	20.7
17.5	600	-1.39	20.7
17.5	600	-1.52	20.6
17.6	600	-1.32	20.6
17.6	600	-1.71	20.6
17.6	600	-1.2	20.6
17.7	600	-1.65	20.5
17.7	600	-1.27	20.5
17.7	600	-1.56	20.5
17.7	600	-1.51	20.5
17.8	600	-1.39	20.4
17.8	600	-1.52	20.4
17.8	600	-1.43	20.4
17.8	600	-1.53	20.4
17.9	600	-1.31	20.3
17.9	600	-1.76	20.3
17.9	600	-1.23	20.3
18	600	-1.7	20.3
18	600	-1.38	20.2
18	600	-1.44	20.2
18	600	-1.5	20.2
18.1	600	-1.46	20.2
18.1	600	-1.58	20.1
18.1	600	-1.34	20.1
18.1	600	-1.67	20.1
18.2	600	-1.23	20.1
18.2	600	-1.76	20.1
18.2	600	-1.24	20
18.2	600	-1.61	20
18.3	600	-1.61	20
18.3	600	-1.32	20
18.3	600	-1.61	19.9
18.4	600	-1.35	19.9
18.4	600	-1.66	19.9
18.4	600	-1.29	19.9
18.4	600	-1.74	19.8
18.5	600	-1.25	19.8
18.5	600	-1.81	19.8
18.5	600	-1.32	19.8
18.5	600	-1.31	19.7
18.6	600	-1.71	19.7
18.6	600	-1.39	19.7
18.6	600	-1.6	19.7
18.7	600	-1.37	19.6
18.7	600	-1.72	19.6
18.7	600	-1.25	19.6
18.7	600	-1.77	19.6
18.8	600	-1.25	19.5
18.8	600	-1.62	19.5
18.8	600	-1.64	19.5
18.8	600	-1.36	19.5
18.9	600	-1.59	19.4
18.9	600	-1.46	19.4
18.9	600	-1.63	19.4
19	600	-1.26	19.4
19	600	-1.81	19.3
19	600	-1.27	19.3
19	600	-1.77	19.3
19.1	600	-1.36	19.3
19.1	600	-1.45	19.2
19.1	600	-1.57	19.2
19.1	600	-1.44	19.2
19.2	600	-1.52	19.2
19.2	600	-1.4	19.2
19.2	600	-1.68	19.1
19.2	600	-1.27	19.1
19.3	600	-1.78	19.1
19.3	600	-1.3	19.1
19.3	600	-1.65	19
19.4	600	-1.58	19
19.4	600	-1.5	19
19.4	600	-1.57	19
19.4	600	-1.4	18.9
19.5	600	-1.64	18.9
19.5	600	-1.36	18.9
19.5	600	-1.75	18.9
19.5	600	-1.32	18.8
19.6	600	-1.74	18.8
19.6	600	-1.34	18.8
19.6	600	-1.4	18.8
19.7	600	-1.68	18.7
19.7	600	-1.41	18.7
19.7	600	-1.67	18.7
19.7	600	-1.39	18.7
19.8	600	-1.73	18.6
19.8	600	-1.26	18.6
19.8	600	-1.83	18.6
19.8	600	-1.24	18.6
19.9	600	-1.67	18.5
19.9	600	-1.78	18.5
19.9	600	-1.29	18.5
20	600	-1.71	18.5
20	600	-1.36	18.4
20	600	-1.71	18.4
20	600	-1.25	18.4
20.1	600	-1.82	18.4
20.1	600	-1.32	18.3
20.1	600	-1.65	18.3
20.1	600	-1.31	18.3
20.2	600	-1.28	18.3
20.2	600	-1.85	18.2
20.2	600	-1.36	18.2
20.3	600	-1.71	18.2
20.3	600	-1.43	18.2
20.3	600	-1.59	18.1
20.3	600	-1.52	18.1
20.4	600	-1.58	18.1
20.4	600	-1.6	18.1
20.4	600	-1.51	18
20.4	600	-1.77	18
20.5	600	-1.41	18
20.5	600	-1.66	18
20.5	600	-1.5	17.9
20.5	600	-1.65	17.9
20.6	600	-1.47	17.9
20.6	600	-1.65	17.9
20.6	600	-1.53	17.8
20.7	600	-1.52	17.8
20.7	600	-1.58	17.8
20.7	600	-1.6	17.8
20.7	600	-1.5	17.7
20.8	600	-1.77	17.7
20.8	600	-1.42	17.7
20.8	600	-1.77	17.6
20.8	600	-1.46	17.6
20.9	600	-1.69	17.6
20.9	600	-1.45	17.6
20.9	600	-1.73	17.5
21	600	-1.35	17.5
21	600	-1.65	17.5
21	600	-1.57	17.5
21	600	-1.56	17.4
21.1	600	-1.68	17.4
21.1	600	-1.49	17.4
21.1	600	-1.66	17.4
21.1	600	-1.55	17.3
21.2	600	-1.67	17.3
21.2	600	-1.43	17.3
21.2	600	-1.57	17.3
21.3	600	-1.71	17.2
21.3	600	-1.44	17.2
21.3	600	-1.89	17.2
21.3	600	-1.36	17.2
21.4	600	-1.84	17.1
21.4	600	-1.35	17.1
21.4	600	-1.82	17.1
21.4	600	-1.36	17.1
21.5	600	-1.81	17
21.5	600	-1.31	17
21.5	600	-1.39	17
21.6	600	-1.8	17
21.6	600	-1.25	16.9
21.6	600	-1.9	16.9
21.6	600	-1.29	16.9
21.7	600	-1.82	16.9
21.7	600	-1.39	16.8
21.7	600	-1.73	16.8
21.7	600	-1.44	16.8
21.8	600	-1.86	16.8
21.8	600	-1.81	16.7
21.8	600	-1.39	16.7
21.8	600	-1.9	16.7
21.9	600	-1.23	16.6
21.9	600	-1.92	16.6
21.9	600	-1.41	16.6
22	600	-1.67	16.6
22	600	-1.63	16.5
22	600	-1.67	16.5
22	600	-1.52	16.5
22.1	600	-1.34	16.5
22.1	600	-1.92	16.4
22.1	600	-1.37	16.4
22.1	600	-1.83	16.4
22.2	600	-1.44	16.4
22.2	600	-1.71	16.3
22.2	600	-1.68	16.3
22.3	600	-1.61	16.3
22.3	600	-1.71	16.3
22.3	600	-1.7	16.2
22.3	600	-1.89	16.2
22.4	600	-1.48	16.2
22.4	600	-1.83	16.1
22.4	600	-1.51	16.1
22.4	600	-1.77	16.1
22.5	600	-1.62	16.1
22.5	600	-1.59	16
22.5	600	-1.75	16
22.6	600	-1.54	16
22.6	600	-1.6	16
22.6	600	-1.49	15.9
22.6	600	-1.89	15.9
22.7	600	-1.37	15.9
22.7	600	-1.89	15.8
22.7	600	-1.44	15.8
22.7	600	-1.74	15.8
22.8	600	-1.65	15.8
22.8	600	-1.61	15.7
22.8	600	-1.69	15.7
22.9	600	-1.73	15.7
22.9	600	-1.92	15.7
22.9	600	-1.37	15.6
22.9	600	-1.95	15.6
23	600	-1.37	15.6
23	600	-1.94	15.5
23	600	-1.46	15.5
23	600	-1.76	15.5
23.1	600	-1.6	15.5
23.1	600	-1.71	15.4
23.1	600	-1.4	15.4
23.1	600	-1.52	15.4
23.2	600	-1.91	15.4
23.2	600	-1.45	15.3
23.2	600	-1.84	15.3
23.3	600	-1.48	15.3
23.3	600	-1.76	15.3
23.3	600	-1.63	15.2
23.3	600	-1.74	15.2
23.4	600	-1.68	15.2
23.4	600	-1.71	15.1
23.4	600	-1.71	15.1
23.4	600	-1.65	15.1
23.5	600	-1.54	15.1
23.5	600	-1.39	15
23.5	600	-1.98	15
23.6	600	-1.41	15
23.6	600	-1.87	15
23.6	600	-1.61	14.9
23.6	600	-1.76	14.9
23.7	600	-1.58	14.9
23.7	600	-1.82	14.8
23.7	600	-1.64	14.8
23.7	600	-1.82	14.8
23.8	600	-1.96	14.8
23.8	600	-1.47	14.7
23.8	600	-1.82	14.7
23.9	600	-1.66	14.7
23.9	600	-1.7	14.7
23.9	600	-1.75	14.6
23.9	600	-1.65	14.6
24	600	-1.78	14.6
24	600	-1.67	14.5
24	600	-1.6	14.5
24	600	-1.52	14.5
24.1	600	-1.85	14.5
24.1	600	-1.65	14.4
24.1	600	-1.62	14.4
24.2	600	-1.7	14.4
24.2	600	-1.6	14.4
24.2	600	-1.76	14.3
24.2	600	-1.57	14.3
24.3	600	-1.9	14.3
24.3	600	-1.57	14.2
24.3	600	-1.95	14.2
24.3	600	-1.59	14.2
24.4	600	-1.75	14.2
24.4	600	-1.79	14.1
24.4	600	-1.6	14.1
24.4	600	-1.85	14.1
24.5	600	-1.63	14
24.5	600	-1.86	14
24.5	600	-1.56	14
24.6	600	-1.74	14
24.6	600	-1.68	13.9
24.6	600	-1.75	13.9
24.6	600	-1.83	13.9
24.7	600	-1.59	13.9
24.7	600	-1.93	13.8
24.7	600	-1.56	13.8
24.7	600	-1.93	13.8
24.8	600	-1.63	13.7
24.8	600	-1.96	13.7
24.8	600	-1.54	13.7
24.9	600	-1.62	13.7
24.9	600	-1.84	13.6
24.9	600	-1.53	13.6
24.9	600	-2	13.6
25	600	-1.48	13.5
25	600	-1.95	13.5
25	600	-1.63	13.5
25	600	-2.02	13.5
25.1	600	-1.53	13.4
25.1	600	-1.99	13.4
25.1	600	-1.63	13.4
25.2	600	-1.88	13.3
25.2	600	-1.76	13.3
25.2	600	-1.68	13.3
25.2	600	-1.96	13.2
25.3	600	-1.61	13.2
25.3	600	-1.64	13.2
25.3	600	-1.59	13.2
25.3	600	-2.03	13.1
25.4	600	-1.51	13.1
25.4	600	-2.02	13.1
25.4	600	-1.62	13.1
25.4	600	-1.83	13
25.5	600	-1.89	13
25.5	600	-1.68	13
25.5	600	-1.9	12.9
25.6	600	-1.85	12.9
25.6	600	-1.87	12.9
25.6	600	-1.7	12.8
25.6	600	-1.93	12.8
25.7	600	-1.71	12.8
25.7	600	-1.81	12.8
25.7	600	-1.77	12.7
25.7	600	-1.68	12.7
25.8	600	-1.99	12.7
25.8	600	-1.55	12.6
25.8	600	-1.68	12.6
25.9	600	-1.66	12.6
25.9	600	-1.91	12.6
25.9	600	-1.57	12.5
25.9	600	-2.09	12.5
26	600	-1.59	12.5
26	600	-1.93	12.4
26	600	-1.79	12.4
26	600	-1.85	12.4
26.1	600	-1.82	12.4
26.1	600	-1.87	12.3
26.1	600	-2.03	12.3
26.2	600	-1.58	12.3
26.2	600	-1.99	12.2
26.2	600	-1.45	12.2
26.2	600	-2.02	12.2
26.3	600	-1.57	12.2
26.3	600	-1.84	12.1
26.3	600	-1.78	12.1
26.3	600	-1.82	12.1
26.4	600	-1.5	12
26.4	600	-1.55	12
26.4	600	-2.02	12
26.5	600	-1.47	12
26.5	600	-2.14	11.9
26.5	600	-1.46	11.9
26.5	600	-2.05	11.9
26.6	600	-1.72	11.8
26.6	600	-1.87	11.8
26.6	600	-1.68	11.8
26.6	600	-2.07	11.7
26.7	600	-1.97	11.7
26.7	600	-1.56	11.7
26.7	600	-2.13	11.7
26.7	600	-1.46	11.6
26.8	600	-2.16	11.6
26.8	600	-1.44	11.6
26.8	600	-2.1	11.5
26.9	600	-1.67	11.5
26.9	600	-1.93	11.5
26.9	600	-1.44	11.5
26.9	600	-1.63	11.4
27	600	-2.05	11.4
27	600	-1.56	11.4
27	600	-2.22	11.3
27	600	-1.53	11.3
27.1	600	-2.11	11.3
27.1	600	-1.63	11.2
27.1	600	-1.91	11.2
27.2	600	-1.79	11.2
27.2	600	-2.02	11.2
27.2	600	-2.08	11.1
27.2	600	-1.58	11.1
27.3	600	-2.1	11.1
27.3	600	-1.47	11
27.3	600	-2.17	11
27.3	600	-1.55	11
27.4	600	-1.97	10.9
27.4	600	-1.7	10.9
27.4	600	-1.87	10.9
27.5	600	-1.45	10.9
27.5	600	-1.66	10.8
27.5	600	-2.07	10.8
27.5	600	-1.56	10.8
27.6	600	-2.17	10.7
27.6	600	-1.55	10.7
27.6	600	-2.18	10.7
27.6	600	-1.64	10.7
27.7	600	-1.98	10.6
27.7	600	-1.69	10.6
27.7	600	-2.11	10.6
27.8	600	-2	10.5
27.8	600	-1.67	10.5
27.8	600	-2.08	10.5
27.8	600	-1.59	10.4
27.9	600	-2.11	10.4
27.9	600	-1.56	10.4
27.9	600	-2.15	10.3
27.9	600	-1.63	10.3
28	600	-2.06	10.3
28	600	-1.53	10.3
28	600	-1.65	10.2
28	600	-2.09	10.2
28.1	600	-1.61	10.2
28.1	600	-2.2	10.1
28.1	600	-1.53	10.1
28.2	600	-2.17	10.1
28.2	600	-1.6	10.1
28.2	600	-2.03	10
28.2	600	-1.72	9.99
28.3	600	-2.21	9.96
28.3	600	-2.02	9.93
28.3	600	-1.66	9.9
28.3	600	-2.19	9.86
28.4	600	-1.52	9.84
28.4	600	-2.16	9.8
28.4	600	-1.65	9.78
28.5	600	-1.85	9.75
28.5	600	-1.86	9.72
28.5	600	-1.91	9.68
28.5	600	-1.54	9.66
28.6	600	-1.65	9.63
28.6	600	-2.11	9.6
28.6	600	-1.52	9.57
28.6	600	-2.23	9.54
28.7	600	-1.51	9.51
28.7	600	-2.15	9.48
28.7	600	-1.63	9.45
28.8	600	-1.89	9.42
28.8	600	-1.8	9.39
28.8	600	-2.04	9.36
28.8	600	-2.07	9.33
28.9	600	-1.57	9.3
28.9	600	-2.19	9.26
28.9	600	-1.51	9.24
28.9	600	-2.18	9.2
29	600	-1.55	9.18
29	600	-2.03	9.15
29	600	-1.74	9.12
29.1	600	-1.88	9.09
29.1	600	-1.59	9.06
29.1	600	-1.75	9.03
29.1	600	-1.96	9
29.2	600	-1.64	8.97
29.2	600	-2.1	8.94
29.2	600	-1.71	8.91
29.2	600	-1.98	8.88
29.3	600	-1.9	8.85
29.3	600	-1.81	8.82
29.3	600	-1.94	8.79
29.3	600	-1.93	8.76
29.4	600	-2.08	8.72
29.4	600	-1.66	8.7
29.4	600	-2.12	8.66
29.5	600	-1.6	8.64
29.5	600	-2.09	8.6
29.5	600	-1.65	8.57
29.5	600	-1.86	8.54
29.6	600	-1.96	8.51
29.6	600	-1.8	8.48
29.6	600	-1.62	8.46
29.6	600	-1.59	8.43
29.7	600	-2.16	8.4
29.7	600	-1.58	8.37
29.7	600	-2.12	8.34
29.8	600	-1.72	8.31
29.8	600	-2	8.28
29.8	600	-1.91	8.24
29.8	600	-1.86	8.21
29.9	600	-1.93	8.18
29.9	600	-2.01	8.15
29.9	600	-2.15	8.12
29.9	600	-1.63	8.09
30	600	-2.19	8.05
30	600	-1.58	8.03
30	600	-2.16	7.99
30.1	600	-1.7	7.97
30.1	600	-1.98	7.93
30.1	600	-1.89	7.9
30.1	600	-1.86	7.87
30.2	600	-1.62	7.85
30.2	600	-1.58	7.82
30.2	600	-2.17	7.78
30.2	600	-1.49	7.76
30.3	600	-2.37	7.72
30.3	600	-1.51	7.7
30.3	600	-2.23	7.66
30.4	600	-1.69	7.63
30.4	600	-2.08	7.6
30.4	600	-1.77	7.57
30.4	600	-2.2	7.54
30.5	600	-2.2	7.5
30.5	600	-1.64	7.47
30.5	600	-2.21	7.44
30.5	600	-1.51	7.41
30.6	600	-2.21	7.38
30.6	600	-1.76	7.35
30.6	600	-1.98	7.32
30.6	600	-1.85	7.29
30.7	600	-1.97	7.25
30.7	600	-1.54	7.23
30.7	600	-1.67	7.2
30.8	600	-2.16	7.17
30.8	600	-1.59	7.14
30.8	600	-2.32	7.1
30.8	600	-1.58	7.08
30.9	600	-2.17	7.04
30.9	600	-1.75	7.01
30.9	600	-1.97	6.98
30.9	600	-1.76	6.95
31	600	-2.2	6.92
31	600	-2.14	6.88
31	600	-1.59	6.86
31.1	600	-2.24	6.82
31.1	600	-1.64	6.79
31.1	600	-2.16	6.76
31.1	600	-1.85	6.73
31.2	600	-1.99	6.7
31.2	600	-1.89	6.67
31.2	600	-1.96	6.63
31.2	600	-1.55	6.61
31.3	600	-1.67	6.58
31.3	600	-2.22	6.55
31.3	600	-1.61	6.52
31.4	600	-2.33	6.48
31.4	600	-1.57	6.46
31.4	600	-2.23	6.42
31.4	600	-1.68	6.39
31.5	600	-1.99	6.36
31.5	600	-1.8	6.33
31.5	600	-2.26	6.29
31.5	600	-2.16	6.26
31.6	600	-1.7	6.23
31.6	600	-2.24	6.2
31.6	600	-1.53	6.17
31.6	600	-2.3	6.13
31.7	600	-2.3	6.1
31.7	600	-2.2	6.06
31.7	600	-1.73	6.03
31.8	600	-2.16	6
31.8	600	-1.43	5.97
31.8	600	-1.69	5.95
31.8	600	-2.22	5.91
31.9	600	-1.59	5.88
31.9	600	-2.3	5.85
31.9	600	-1.55	5.82
31.9	600	-2.3	5.78
32	600	-1.69	5.76
32	600	-2.05	5.72
32	600	-1.85	5.69
32.1	600	-2.13	5.66
32.1	600	-2.16	5.62
32.1	600	-1.71	5.6
32.1	600	-2.29	5.56
32.2	600	-1.62	5.53
32.2	600	-2.28	5.5
32.2	600	-1.59	5.47
32.2	600	-2.29	5.43
32.3	600	-1.77	5.4
32.3	600	-2.11	5.37
32.3	600	-1.52	5.34
32.4	600	-1.77	5.32
32.4	600	-2.12	5.28
32.4	600	-1.69	5.25
32.4	600	-2.35	5.22
32.5	600	-1.59	5.19
32.5	600	-2.31	5.15
32.5	600	-1.7	5.13
32.5	600	-2.21	5.09
32.6	600	-1.71	5.06
32.6	600	-2.27	5.02
32.6	600	-2.19	4.99
32.7	600	-1.73	4.96
32.7	600	-2.22	4.92
32.7	600	-1.5	4.9
32.7	600	-2.37	4.86
32.8	600	-1.64	4.84
32.8	600	-2.12	4.8
32.8	600	-1.82	4.77
32.8	600	-2.07	4.74
32.9	600	-1.6	4.71
32.9	600	-1.72	4.68
32.9	600	-2.29	4.65
32.9	600	-1.62	4.62
33	600	-2.41	4.58
33	600	-1.67	4.55
33	600	-2.32	4.52
33.1	600	-1.84	4.49
33.1	600	-1.96	4.45
33.1	600	-1.9	4.42
33.1	600	-2.17	4.39
33.2	600	-2.25	4.35
33.2	600	-1.58	4.33
33.2	600	-2.34	4.29
33.2	600	-1.53	4.26
33.3	600	-2.28	4.23
33.3	600	-1.63	4.2
33.3	600	-2.18	4.16
33.4	600	-1.89	4.13
33.4	600	-2.04	4.1
33.4	600	-1.59	4.07
33.4	600	-1.89	4.04
33.5	600	-2.18	4.01
33.5	600	-1.78	3.98
33.5	600	-2.17	3.94
33.5	600	-1.95	3.91
33.6	600	-1.92	3.88
33.6	600	-2.09	3.85
33.6	600	-1.9	3.82
33.7	600	-2.02	3.78
33.7	600	-2.1	3.75
33.7	600	-2.29	3.71
33.7	600	-1.69	3.69
33.8	600	-2.31	3.65
33.8	600	-1.66	3.62
33.8	600	-2.31	3.58
33.8	600	-1.86	3.55
33.9	600	-2	3.52
33.9	600	-1.96	3.49
33.9	600	-2.03	3.46
34	600	-1.64	3.43
34	600	-1.71	3.4
34	600	-2.29	3.36
34	600	-1.71	3.34
34.1	600	-2.24	3.3
34.1	600	-1.77	3.27
34.1	600	-2.23	3.24
34.1	600	-1.98	3.2
34.2	600	-1.95	3.17
34.2	600	-2.15	3.14
34.2	600	-2.08	3.1
34.2	600	-2.24	3.07
34.3	600	-1.67	3.04
34.3	600	-2.36	3
34.3	600	-1.7	2.97
34.4	600	-2.23	2.94
34.4	600	-1.73	2.91
34.4	600	-2.14	2.87
34.4	600	-2.07	2.84
34.5	600	-1.93	2.81
34.5	600	-1.75	2.78
34.5	600	-1.69	2.75
34.5	600	-2.37	2.71
34.6	600	-1.62	2.69
34.6	600	-2.3	2.65
34.6	600	-1.78	2.62
34.7	600	-2.1	2.59
34.7	600	-2.08	2.55
34.7	600	-1.89	2.52
34.7	600	-2.18	2.49
34.8	600	-1.94	2.46
34.8	600	-2.24	2.42
34.8	600	-1.7	2.39
34.8	600	-2.25	2.36
34.9	600	-1.67	2.33
34.9	600	-2.3	2.29
34.9	600	-1.72	2.26
35	600	-2.07	2.23
35	600	-1.9	2.2
35	600	-1.97	2.17
35	600	-1.68	2.14
35.1	600	-1.99	2.11
35.1	600	-2.05	2.07
35.1	600	-1.86	2.04
35.1	600	-2.05	2.01
35.2	600	-2	1.98
35.2	600	-1.95	1.95
35.2	600	-2.22	1.91
35.3	600	-1.77	1.88
35.3	600	-2.29	1.84
35.3	600	-1.73	1.82
35.3	600	-1.82	1.79
35.4	600	-2.23	1.75
35.4	600	-1.91	1.72
35.4	600	-2.2	1.68
35.4	600	-1.77	1.66
35.5	600	-2.4	1.62
35.5	600	-1.72	1.59
35.5	600	-2.4	1.55
35.5	600	-1.73	1.52
35.6	600	-2.21	1.49
35.6	600	-2.31	1.45
35.6	600	-1.83	1.42
35.7	600	-2.27	1.38
35.7	600	-1.77	1.35
35.7	600	-2.25	1.32
35.7	600	-1.67	1.29
35.8	600	-2.41	1.25
35.8	600	-1.65	1.22
35.8	600	-2.25	1.19
35.8	600	-1.61	1.16
35.9	600	-1.8	1.13
35.9	600	-2.23	1.09
35.9	600	-1.88	1.06
36	600	-2.28	1.03
36	600	-1.88	0.996
36	600	-2.42	0.957
36	600	-1.73	0.929
36.1	600	-2.38	0.89
36.1	600	-1.82	0.861
36.1	600	-2.32	0.823
36.1	600	-2.31	0.785
36.2	600	-1.79	0.756
36.2	600	-2.17	0.721
36.2	600	-1.7	0.693
36.3	600	-2.38	0.655
36.3	600	-1.61	0.629
36.3	600	-2.33	0.591
36.3	600	-1.7	0.563
36.4	600	-2.27	0.526
36.4	600	-1.51	0.502
36.4	600	-1.74	0.473
36.4	600	-2.28	0.436
36.5	600	-1.81	0.407
36.5	600	-2.22	0.371
36.5	600	-1.79	0.342
36.6	600	-2.39	0.303
36.6	600	-1.66	0.276
36.6	600	-2.39	0.237
36.6	600	-1.82	0.207
36.7	600	-2.3	0.17
36.7	600	-2.5	0.13
36.7	600	-1.69	0.102
36.7	600	-2.39	0.0634
36.8	600	-1.79	0.0343
36.8	600	-2.33	-0.00343
36.8	600	-1.78	-0.0323
36.8	600	-2.38	-0.0711
36.9	600	-1.94	-0.103
36.9	600	-2.14	-0.137
36.9	600	-1.66	-0.164
37	600	-1.81	-0.194
37	600	-2.26	-0.23
37	600	-1.98	-0.263
37	600	-2.29	-0.3
37.1	600	-1.86	-0.33
37.1	600	-2.32	-0.368
37.1	600	-2.07	-0.401
37.1	600	-2.07	-0.435
37.2	600	-2.26	-0.472
37.2	600	-2.05	-0.505
37.2	600	-1.95	-0.537
37.3	600	-2.33	-0.575
37.3	600	-1.8	-0.604
37.3	600	-2.4	-0.643
37.3	600	-1.86	-0.673
37.4	600	-2.24	-0.71
37.4	600	-1.84	-0.739
37.4	600	-2.4	-0.779
37.4	600	-1.7	-0.806
37.5	600	-2.17	-0.841
37.5	600	-2.24	-0.878
37.5	600	-1.76	-0.906
37.6	600	-2.34	-0.944
37.6	600	-1.7	-0.972
37.6	600	-2.31	-1.01
37.6	600	-1.87	-1.04
37.7	600	-2.26	-1.08
37.7	600	-1.7	-1.1
37.7	600	-2.49	-1.14
37.7	600	-1.73	-1.17
37.8	600	-1.94	-1.2
37.8	600	-2.24	-1.24
37.8	600	-1.97	-1.27
37.8	600	-2.12	-1.31
37.9	600	-1.87	-1.34
37.9	600	-2.2	-1.37
37.9	600	-1.87	-1.4
38	600	-2.33	-1.44
38	600	-1.67	-1.47
38	600	-2.12	-1.5
38	600	-2.12	-1.54
38.1	600	-1.75	-1.57
38.1	600	-2.33	-1.6
38.1	600	-1.72	-1.63
38.1	600	-2.29	-1.67
38.2	600	-1.79	-1.7
38.2	600	-2.29	-1.74
38.2	600	-1.67	-1.76
38.3	600	-2.47	-1.8
38.3	600	-1.82	-1.83
38.3	600	-1.81	-1.86
38.3	600	-2.3	-1.9
38.4	600	-1.76	-1.93
38.4	600	-2.31	-1.96
38.4	600	-1.87	-2
38.4	600	-2.27	-2.03
38.5	600	-1.82	-2.06
38.5	600	-2.46	-2.1
38.5	600	-1.65	-2.13
38.6	600	-2.13	-2.16
38.6	600	-2.34	-2.2
38.6	600	-1.79	-2.23
38.6	600	-2.41	-2.27
38.7	600	-1.7	-2.3
38.7	600	-2.4	-2.34
38.7	600	-1.81	-2.37
38.7	600	-2.35	-2.4
38.8	600	-1.62	-2.43
38.8	600	-2.52	-2.47
38.8	600	-1.75	-2.5
38.9	600	-1.81	-2.53
38.9	600	-2.41	-2.57
38.9	600	-1.79	-2.6
38.9	600	-2.42	-2.64
39	600	-1.74	-2.66
39	600	-2.29	-2.7
39	600	-1.67	-2.73
39	600	-2.5	-2.77
39.1	600	-1.68	-2.8
39.1	600	-2.22	-2.83
39.1	600	-2.35	-2.87
39.1	600	-1.65	-2.9
39.2	600	-2.43	-2.94
39.2	600	-1.7	-2.97
39.2	600	-2.32	-3
39.3	600	-1.73	-3.03
39.3	600	-2.4	-3.07
39.3	600	-1.74	-3.1
39.3	600	-2.48	-3.14
39.4	600	-1.71	-3.17
39.4	600	-1.79	-3.2
39.4	600	-2.5	-3.24
39.4	600	-1.65	-3.26
39.5	600	-2.46	-3.3
39.5	600	-1.84	-3.33
39.5	600	-2.18	-3.37
39.6	600	-1.98	-3.4
39.6	600	-2.18	-3.44
39.6	600	-2.01	-3.47
39.6	600	-2.11	-3.5
39.7	600	-2.5	-3.54
39.7	600	-1.75	-3.57
39.7	600	-2.31	-3.61
39.7	600	-1.85	-3.64
39.8	600	-2.23	-3.68
39.8	600	-1.91	-3.71
39.8	600	-2.03	-3.74
39.9	600	-2.16	-3.77
39.9	600	-2.01	-3.81
39.9	600	-1.98	-3.84
39.9	600	-1.66	-3.87
40	600	-2.45	-3.91
40	600	-1.81	-3.94
40	600	-2.18	-3.97
40	600	-2.14	-4.01
40.1	600	-1.95	-4.04
40.1	600	-2.23	-4.07
40.1	600	-1.87	-4.1
40.2	600	-2.28	-4.14
40.2	600	-1.76	-4.17
40.2	600	-2.29	-4.21
40.2	600	-1.85	-4.24
40.3	600	-2.21	-4.27
40.3	600	-1.87	-4.3
40.3	600	-2.06	-4.34
40.3	600	-2.08	-4.37
40.4	600	-1.95	-4.4
40.4	600	-2.09	-4.44
40.4	600	-1.86	-4.47
40.4	600	-1.99	-4.5
40.5	600	-1.77	-4.53
40.5	600	-2.22	-4.56
40.5	600	-1.97	-4.6
40.6	600	-2.04	-4.63
40.6	600	-2.19	-4.66
40.6	600	-1.8	-4.69
40.6	600	-2.41	-4.73
40.7	600	-1.85	-4.76
40.7	600	-2.21	-4.8
40.7	600	-1.84	-4.83
40.7	600	-2.42	-4.87
40.8	600	-1.79	-4.9
40.8	600	-2.23	-4.93
40.8	600	-1.91	-4.96
40.9	600	-2.14	-5
40.9	600	-2	-5.03
40.9	600	-1.96	-5.06
40.9	600	-2.25	-5.1
41	600	-1.93	-5.13
41	600	-2.08	-5.17
41	600	-1.65	-5.19
41	600	-2.51	-5.23
41.1	600	-1.69	-5.26
41.1	600	-2.38	-5.3
41.1	600	-1.88	-5.33
41.2	600	-2.14	-5.36
41.2	600	-2.17	-5.4
41.2	600	-2.07	-5.43
41.2	600	-2.11	-5.47
41.3	600	-1.99	-5.5
41.3	600	-2.52	-5.54
41.3	600	-1.69	-5.57
41.3	600	-2.51	-5.61
41.4	600	-1.83	-5.64
41.4	600	-2.35	-5.68
41.4	600	-1.91	-5.71
41.5	600	-2.24	-5.74
41.5	600	-2.07	-5.78
41.5	600	-2.14	-5.81
41.5	600	-1.94	-5.84
41.6	600	-1.76	-5.87
41.6	600	-2.52	-5.91
41.6	600	-1.75	-5.94
41.6	600	-2.6	-5.98
41.7	600	-1.87	-6.01
41.7	600	-2.36	-6.05
41.7	600	-1.97	-6.09
41.7	600	-2.2	-6.12
41.8	600	-2.03	-6.15
41.8	600	-2.19	-6.19
41.8	600	-2.54	-6.23
41.9	600	-1.63	-6.26
41.9	600	-2.34	-6.29
41.9	600	-1.92	-6.33
41.9	600	-2.23	-6.36
42	600	-2.06	-6.4
42	600	-1.96	-6.43
42	600	-2.29	-6.46
42	600	-1.95	-6.5
42.1	600	-2.05	-6.53
42.1	600	-1.77	-6.56
42.1	600	-2.38	-6.6
42.2	600	-1.79	-6.63
42.2	600	-2.24	-6.66
42.2	600	-1.92	-6.69
42.2	600	-2.05	-6.73
42.3	600	-2.02	-6.76
42.3	600	-1.76	-6.79
42.3	600	-2.15	-6.82
42.3	600	-1.71	-6.85
42.4	600	-2.25	-6.89
42.4	600	-1.56	-6.91
42.4	600	-2.22	-6.95
42.5	600	-1.65	-6.98
42.5	600	-1.81	-7.01
42.5	600	-1.93	-7.04
42.5	600	-1.67	-7.06
42.6	600	-1.97	-7.1
42.6	600	-1.7	-7.12
42.6	600	-1.74	-7.15
42.6	600	-1.36	-7.17
42.7	600	-1.88	-7.2
42.7	600	-1.6	-7.23
42.7	600	-1.73	-7.26
42.8	600	-1.65	-7.29
42.8	600	-1.57	-7.31
42.8	600	-1.75	-7.34
42.8	600	-1.42	-7.36
42.9	600	-1.74	-7.39
42.9	600	-1.27	-7.41
42.9	600	-1.79	-7.44
42.9	600	-1.19	-7.46
43	600	-1.73	-7.49
43	600	-1.23	-7.51
43	600	-1.53	-7.53
43	600	-1.45	-7.56
43.1	600	-1.23	-7.58
43.1	600	-1.6	-7.6
43.1	600	-1.28	-7.62
43.2	600	-1.35	-7.65
43.2	600	-1.53	-7.67
43.2	600	-1.1	-7.69
43.2	600	-1.64	-7.71
43.3	600	-0.932	-7.73
43.3	600	-1.78	-7.76
43.3	600	-0.929	-7.77
43.3	600	-1.73	-7.8
43.4	600	-0.91	-7.82
43.4	600	-1.66	-7.84
43.4	600	-0.71	-7.86
43.5	600	-1.05	-7.87
43.5	600	-1.47	-7.9
43.5	600	-0.941	-7.91
43.5	600	-1.58	-7.94
43.6	600	-0.732	-7.95
43.6	600	-1.61	-7.98
43.6	600	-0.684	-7.99
43.6	600	-1.53	-8.01
43.7	600	-0.81	-8.02
43.7	600	-1.41	-8.05
43.7	600	-1.26	-8.07
43.8	600	-0.857	-8.08
43.8	600	-1.44	-8.1
43.8	600	-0.755	-8.12
43.8	600	-1.59	-8.14
43.9	600	-0.636	-8.15
43.9	600	-1.64	-8.18
43.9	600	-0.676	-8.19
43.9	600	-1.45	-8.21
44	600	-0.538	-8.22
44	600	-0.833	-8.24
44	600	-1.39	-8.26
44	600	-0.736	-8.27
44.1	600	-1.44	-8.29
44.1	600	-0.61	-8.3
44.1	600	-1.27	-8.33
44.2	600	-0.683	-8.34
44.2	600	-1.3	-8.36
44.2	600	-0.701	-8.37
44.2	600	-1.25	-8.39
44.3	600	-1.22	-8.41
44.3	600	-0.65	-8.42
44.3	600	-1.29	-8.44
44.3	600	-0.453	-8.45
44.4	600	-1.45	-8.47
44.4	600	-0.477	-8.48
44.4	600	-1.38	-8.5
44.5	600	-0.51	-8.51
44.5	600	-1.19	-8.53
44.5	600	-0.35	-8.53
44.5	600	-0.619	-8.54
44.6	600	-1.19	-8.56
44.6	600	-0.453	-8.57
44.6	600	-1.26	-8.59
44.6	600	-0.339	-8.6
44.7	600	-1.4	-8.62
44.7	600	-0.426	-8.63
44.7	600	-1.23	-8.65
44.8	600	-0.456	-8.65
44.8	600	-1.1	-8.67
44.8	600	-1.01	-8.69
44.8	600	-0.602	-8.7
44.9	600	-1.18	-8.72
44.9	600	-0.597	-8.73
44.9	600	-1.35	-8.75
44.9	600	-0.335	-8.75
45	600	-1.28	-8.78
45	600	-0.51	-8.78
45	600	-1.07	-8.8
45.1	600	-0.206	-8.8
45.1	600	-0.581	-8.81
45.1	600	-1.01	-8.83
45.1	600	-0.471	-8.84
45.2	600	-1.15	-8.86
45.2	600	-0.358	-8.86
45.2	600	-1.18	-8.88
45.2	600	-0.461	-8.89
45.3	600	-1.11	-8.91
45.3	600	-0.568	-8.92
45.3	600	-1.02	-8.93
45.3	600	-1.09	-8.95
45.4	600	-0.478	-8.96
45.4	600	-1.06	-8.98
45.4	600	-0.248	-8.98
45.5	600	-1.26	-9
45.5	600	-0.399	-9.01
45.5	600	-0.874	-9.02
45.5	600	-0.588	-9.03
45.6	600	-0.857	-9.04
45.6	600	-0.0731	-9.05
45.6	600	-0.422	-9.05
45.6	600	-0.923	-9.07
45.7	600	-0.401	-9.07
45.7	600	-0.966	-9.09
45.7	600	-0.178	-9.09
45.8	600	-1.03	-9.11
45.8	600	-0.239	-9.11
45.8	600	-0.968	-9.13
45.8	600	-0.316	-9.13
45.9	600	-0.866	-9.15
45.9	600	-0.579	-9.16
45.9	600	-0.574	-9.17
45.9	600	-0.68	-9.18
46	600	-0.514	-9.19
46	600	-0.69	-9.2
46	600	-0.415	-9.2
46.1	600	-0.851	-9.22
46.1	600	-0.405	-9.22
46.1	600	-0.88	-9.24
46.1	600	-0.556	-9.25
46.2	600	-0.971	-9.26
46.2	600	-0.27	-9.27
46.2	600	-0.983	-9.28
46.2	600	-0.259	-9.29
46.3	600	-0.958	-9.3
46.3	600	-0.385	-9.31
46.3	600	-0.755	-9.32
46.4	600	-0.352	-9.33
46.4	600	-0.858	-9.34
46.4	600	-0.0885	-9.34
46.4	600	-0.266	-9.35
46.5	600	-0.903	-9.36
46.5	600	-0.112	-9.36
46.5	600	-0.83	-9.38
46.5	600	-0.107	-9.38
46.6	600	-0.736	-9.39
46.6	600	-0.184	-9.39
46.6	600	-0.692	-9.41
46.6	600	-0.119	-9.41
46.7	600	-0.681	-9.42
46.7	600	-0.478	-9.43
46.7	600	-0.501	-9.43
46.8	600	-0.657	-9.45
46.8	600	-0.4	-9.45
46.8	600	-0.627	-9.46
46.8	600	-0.291	-9.47
46.9	600	-0.558	-9.48
46.9	600	-0.181	-9.48
46.9	600	-0.652	-9.49
46.9	600	-0.0601	-9.49
47	600	-0.665	-9.5
47	600	-0.275	-9.51
47	600	-0.51	-9.51
47.1	600	-0.467	-9.52
47.1	600	-0.493	-9.53
47.1	600	-0.426	-9.54
47.1	600	-0.468	-9.54
47.2	600	-0.284	-9.55
47.2	600	-0.542	-9.56
47.2	600	0.09	-9.56
47.2	600	-0.0377	-9.56
47.3	600	-0.729	-9.57
47.3	600	-0.0601	-9.57
47.3	600	-0.706	-9.58
47.4	600	-0.0947	-9.58
47.4	600	-0.834	-9.6
47.4	600	-0.00928	-9.6
47.4	600	-0.746	-9.61
47.5	600	0.045	-9.61
47.5	600	-0.504	-9.62
47.5	600	-0.504	-9.62
47.5	600	0.0264	-9.62
47.6	600	-0.752	-9.64
47.6	600	-0.151	-9.64
47.6	600	-0.645	-9.65
47.7	600	-0.0597	-9.65
47.7	600	-0.715	-9.66
47.7	600	0.00212	-9.66
47.7	600	-0.713	-9.67
47.8	600	0.0935	-9.67
47.8	600	0.0135	-9.67
47.8	600	-0.744	-9.68
47.8	600	0.0388	-9.68
47.9	600	-0.624	-9.69
47.9	600	-0.0348	-9.69
47.9	600	-0.69	-9.7
47.9	600	0.0581	-9.7
48	600	-0.688	-9.71
48	600	0.0318	-9.71
48	600	-0.524	-9.72
48.1	600	-0.749	-9.73
48.1	600	0.0832	-9.73
48.1	600	-0.548	-9.74
48.1	600	-0.142	-9.74
48.2	600	-0.42	-9.75
48.2	600	0.00564	-9.75
48.2	600	-0.47	-9.76
48.2	600	-0.0613	-9.76
48.3	600	-0.531	-9.77
48.3	600	0.162	-9.77
48.3	600	-0.0568	-9.77
48.4	600	-0.792	-9.78
48.4	600	0.00295	-9.78
48.4	600	-0.672	-9.79
48.4	600	-0.101	-9.79
48.5	600	-0.749	-9.8
48.5	600	0.0867	-9.8
48.5	600	-0.769	-9.82
48.5	600	0.0168	-9.82
48.6	600	-0.46	-9.82
48.6	600	-0.67	-9.83
48.6	600	0.0782	-9.83
48.7	600	-0.692	-9.84
48.7	600	0.00813	-9.84
48.7	600	-0.593	-9.85
48.7	600	0.0498	-9.85
48.8	600	-0.818	-9.87
48.8	600	0.234	-9.86
48.8	600	-0.702	-9.87
48.8	600	0.114	-9.87
48.9	600	0.103	-9.87
48.9	600	-0.628	-9.88
48.9	600	0.0318	-9.88
49	600	-0.53	-9.89
49	600	-0.0277	-9.89
49	600	-0.459	-9.9
49	600	0.079	-9.89
49.1	600	-0.606	-9.9
49.1	600	0.242	-9.9
49.1	600	-0.371	-9.91
49.1	600	-0.498	-9.91
49.2	600	0.0973	-9.91
49.2	600	-0.321	-9.92
49.2	600	0.0168	-9.92
49.2	600	-0.48	-9.93
49.3	600	0.0823	-9.92
49.3	600	-0.397	-9.93
49.3	600	0.107	-9.93
49.4	600	-0.588	-9.94
49.4	600	0.223	-9.94
49.4	600	-0.087	-9.94
49.4	600	-0.224	-9.94
49.5	600	-0.0667	-9.94
49.5	600	-0.244	-9.95
49.5	600	-0.0943	-9.95
49.5	600	-0.267	-9.95
49.6	600	0.0672	-9.95
49.6	600	-0.316	-9.96
49.6	600	0.239	-9.95
49.7	600	0.0459	-9.95
49.7	600	0.0394	-9.95
49.7	600	-0.286	-9.95
49.7	600	0.0179	-9.95
49.8	600	-0.238	-9.96
49.8	600	-0.0756	-9.96
49.8	600	-0.0744	-9.96
49.8	600	-0.28	-9.97
49.9	600	0.0425	-9.96
49.9	600	-0.414	-9.97
49.9	600	-0.115	-9.97
50	600	-0.149	-9.98
50	600	-0.0694	-9.98
50	600	-0.0632	-9.98
50	600	-0.13	-9.98
50.1	600	-0.0976	-9.98
50.1	600	-0.0277	-9.98
50.1	600	-0.0767	-9.98
50.1	600	-0.251	-9.99
50.2	600	-0.0692	-9.99
50.2	600	0.207	-9.98
50.2	600	0.188	-9.98
50.2	600	-0.511	-9.99
50.3	600	0.105	-9.99
50.3	600	-0.418	-10
50.3	600	0.21	-9.99
50.4	600	-0.496	-10
50.4	600	0.247	-10
50.4	600	-0.434	-10
50.4	600	0.202	-10
50.5	600	-0.299	-10
50.5	600	0.14	-10
50.5	600	-0.243	-10
50.5	600	0.489	-10
50.6	600	0.231	-9.99
50.6	600	-0.276	-10
50.6	600	0.433	-9.99
50.7	600	-0.333	-10
50.7	600	0.338	-9.99
50.7	600	-0.25	-10
50.7	600	0.221	-9.99
50.8	600	-0.398	-10
50.8	600	0.161	-10
50.8	600	-0.292	-10
50.8	600	-0.075	-10
50.9	600	-0.214	-10
50.9	600	-0.251	-10
50.9	600	-0.0719	-10
51	600	-0.324	-10
51	600	-0.0364	-10
51	600	-0.318	-10
51	600	-0.0325	-10
51.1	600	-0.447	-10
51.1	600	0.192	-10
51.1	600	-0.523	-10
51.1	600	0.177	-10
51.2	600	-0.489	-10
51.2	600	0.139	-10
51.2	600	-0.447	-10
51.3	600	0.101	-10
51.3	600	-0.36	-10
51.3	600	-0.454	-10.1
51.3	600	0.0792	-10.1
51.4	600	-0.482	-10.1
51.4	600	0.273	-10.1
51.4	600	-0.467	-10.1
51.4	600	0.165	-10.1
51.5	600	-0.415	-10.1
51.5	600	0.144	-10.1
51.5	600	-0.368	-10.1
51.5	600	0.34	-10.1
51.6	600	-0.228	-10.1
51.6	600	-0.0505	-10.1
51.6	600	-0.116	-10.1
51.7	600	-0.333	-10.1
51.7	600	0.011	-10.1
51.7	600	-0.428	-10.1
51.7	600	0.113	-10.1
51.8	600	-0.348	-10.1
51.8	600	0.0581	-10.1
51.8	600	-0.226	-10.1
51.8	600	-0.108	-10.1
51.9	600	-0.0101	-10.1
51.9	600	-0.293	-10.1
51.9	600	0.221	-10.1
52	600	-0.512	-10.1
52	600	0.3	-10.1
52	600	-0.363	-10.1
52	600	0.173	-10.1
52.1	600	-0.347	-10.1
52.1	600	0.28	-10.1
52.1	600	-0.256	-10.1
52.1	600	-0.18	-10.1
52.2	600	-0.102	-10.1
52.2	600	-0.3	-10.1
52.2	600	0.0452	-10.1
52.3	600	-0.374	-10.1
52.3	600	0.0365	-10.1
52.3	600	-0.293	-10.1
52.3	600	0.068	-10.1
52.4	600	-0.181	-10.1
52.4	600	0.158	-10.1
52.4	600	-0.294	-10.1
52.4	600	-0.0798	-10.1
52.5	600	-0.0771	-10.1
52.5	600	-0.124	-10.1
52.5	600	-0.0387	-10.1
52.6	600	-0.278	-10.1
52.6	600	-0.0387	-10.1
52.6	600	-0.315	-10.1
52.6	600	-0.0677	-10.1
52.7	600	-0.552	-10.2
52.7	600	0.268	-10.2
52.7	600	-0.583	-10.2
52.7	600	0.301	-10.2
52.8	600	-0.453	-10.2
52.8	600	0.17	-10.2
52.8	600	-0.418	-10.2
52.8	600	0.285	-10.2
52.9	600	-0.597	-10.2
52.9	600	0.358	-10.2
52.9	600	0.388	-10.2
53	600	-0.562	-10.2
53	600	0.368	-10.2
53	600	-0.403	-10.2
53	600	0.264	-10.2
53.1	600	-0.403	-10.2
53.1	600	0.292	-10.2
53.1	600	-0.433	-10.2
53.1	600	0.394	-10.2
53.2	600	-0.499	-10.2
53.2	600	0.176	-10.2
53.2	600	-0.188	-10.2
53.3	600	0.508	-10.2
53.3	600	0.43	-10.2
53.3	600	-0.391	-10.2
53.3	600	0.353	-10.2
53.4	600	-0.533	-10.2
53.4	600	0.261	-10.2
53.4	600	-0.463	-10.2
53.4	600	0.227	-10.2
53.5	600	-0.425	-10.2
53.5	600	0.102	-10.2
53.5	600	-0.5	-10.2
53.6	600	-0.648	-10.2
53.6	600	0.226	-10.2
53.6	600	-0.457	-10.2
53.6	600	0.351	-10.2
53.7	600	-0.521	-10.2
53.7	600	0.352	-10.2
53.7	600	-0.506	-10.2
53.7	600	0.32	-10.2
53.8	600	-0.481	-10.2
53.8	600	0.339	-10.2
53.8	600	0.273	-10.2
53.9	600	-0.425	-10.2
53.9	600	0.111	-10.2
53.9	600	-0.375	-10.2
53.9	600	0.291	-10.2
54	600	-0.536	-10.2
54	600	0.417	-10.2
54	600	-0.439	-10.2
54	600	0.414	-10.2
54.1	600	-0.161	-10.2
54.1	600	-0.313	-10.2
[truncated: 1,683 more rows]
