# Supplementary material for: Large harvested energy with non-linear pyroelectric modules
Source: Nature. 2022 Sep 12;609(7928):718–21. doi: 10.1038/s41586-022-05069-2 (PMC9492539; doi:10.1038/s41586-022-05069-2)
Supplement: Supplementary file 4 — Source Data Fig. 2 [file 41586_2022_5069_MOESM4_ESM.csv]

DT1	T1min	DT2	T2min	V	E
41.688879	23.66625	55.17866	24.50336	200.0181	0.557697
68.179163	24.457998	84.760406	25.215105	260.0517	0.979277
42.781171	23.825337	55.119569	24.351277	280.0872	0.762716
74.410389	15.067749	80.262539	15.645793	300	1.1965
74.00882	25.193912	80.258038	25.798663	320.0425	1.140469
98.241481	10.515775	100.86726	11.877203	320.0317	1.471546
96.136608	10.14552	100.261147	11.447846	320	1.5288
107.214126	10.585627	108.807048	11.185993	400.1472	1.927862
95.714847	10.648491	97.031208	11.971439	400.1248	1.741609
108.43805	10.271275	111.853404	11.266299	450.2695	2.10835
108.967567	9.939406	112.399295	10.826322	450.2286	2.094795
106.924233	11.01516	111.817511	11.507194	500.1837	2.228242
96.538275	11.741303	105.822931	11.709662	500.2019	2.091377
98.609848	15.889509	105.521718	14.12692	550	2.1555
88.386703	13.56579	91.85669	14.196628	550	1.9835
87.683209	10.589119	92.997795	9.215748	635.7827	2.047563
107.47824	11.929773	115.224713	9.785353	606.7817	2.383656
74.95721	9.341913	77.880581	9.338068	602	1.63
90.156086	10.162987	95.719578	10.330356	621.6729	2.148265
97.877672	11.70989	110.475149	9.582688	660.1682	2.303911
108.231183	12.257803	115.084266	9.795835	700.2861	2.848249
114.828107	11.147842	121.171432	9.456887	750.3826	3.099317
115.107117	11.940243	122.30943	9.348552	751.2336	3.076352
