# Supplementary material for: Large harvested energy with non-linear pyroelectric modules
Source: Nature. 2022 Sep 12;609(7928):718–21. doi: 10.1038/s41586-022-05069-2 (PMC9492539; doi:10.1038/s41586-022-05069-2)
Supplement: Supplementary file 5 — Source Data Fig. 3 [file 41586_2022_5069_MOESM5_ESM.xlsx]

## Sheet: fig3a
#DT	eta(%)
Ti = 5.000000
25	0.927771
30	1.05227
35	1.05923
40	1.15206
45	1.20447
50	1.22517
55	1.24315
60	1.25067
65	1.26078
70	1.26336
75	1.26385
80	1.24882
85	1.25903
90	1.24332
95	1.24124
Ti = 15.000000
15	1.15165
20	1.28158
25	1.25028
30	1.3423
35	1.38351
40	1.38826
45	1.39304
50	1.38787
55	1.38793
60	1.38085
65	1.37278
70	1.34826
75	1.35341
80	1.33013
85	1.3229
Ti = 25.000000
10	1.30782
15	1.25204
20	1.38343
25	1.43197
30	1.43085
35	1.4313
40	1.4205
45	1.41718
50	1.40602
55	1.3944
60	1.36429
65	1.36901
70	1.34149
75	1.33261
Ti = 35.000000
10	0.929696
15	1.12998
20	1.1936
25	1.23635
30	1.2517
35	1.26963
40	1.27298
45	1.27277
50	1.24842
55	1.26392
60	1.24036
65	1.2376
Ti = 45.000000
10	0.982354
15	1.10685
20	1.1568
25	1.19796
30	1.21312
35	1.2207
40	1.19675
45	1.22084
50	1.19689
55	1.19739
Ti = 60.000000
10	0.898355
15	1.00859
20	1.06526
25	1.05615
30	1.11234
35	1.09321
40	1.10589

## Sheet: fig3b
#DT	eta_r(%)
Ti = 5.000000
25	11.2501
30	10.8086
35	9.47708
40	9.16322
45	8.64943
50	8.0408
55	7.53011
60	7.04858
65	6.65596
70	6.28342
75	5.95104
80	5.59083
85	5.37901
90	5.08585
95	4.87548
Ti = 15.000000
15	23.2747
20	19.7459
25	15.6609
30	14.2351
35	12.7737
40	11.389
45	10.3131
50	9.3862
55	8.6594
60	8.01237
65	7.45845
70	6.89829
75	6.5532
80	6.1211
85	5.80754
Ti = 25.000000
10	40.3004
15	26.1384
20	22.0069
25	18.5097
30	15.6511
35	13.6239
40	12.0086
45	10.8068
50	9.7901
55	8.95334
60	8.14365
65	7.64856
70	7.05526
75	6.63016
Ti = 35.000000
10	29.5783
15	24.3436
20	19.584
25	16.4756
30	14.1088
35	12.4478
40	11.0797
45	9.98838
50	8.94246
55	8.34535
60	7.61065
65	7.10476
Ti = 45.000000
10	32.2359
15	24.5831
20	19.5586
25	16.4431
30	14.0783
35	12.3169
40	10.7154
45	9.85215
50	8.81273
55	8.12376
Ti = 60.000000
10	30.8271
15	23.4095
20	18.8098
25	15.1305
30	13.4649
35	11.499
40	10.3166
